# Supplementary material for: Environmental Perturbations during the Rehabilitation of Wild Migratory Birds Induce Gut Microbiome Alteration and Antibiotic Resistance Acquisition
Source: Microbiol Spectr. 2022 Jun 22;10(4):e01163-22. doi: 10.1128/spectrum.01163-22 (PMC9430529; doi:10.1128/spectrum.01163-22)
Supplement: Supplemental file 1 — Supplemental material. Download spectrum.01163-22-s0001.xlsx, XLSX file, 0.01 MB [file spectrum.01163-22-s0001.xlsx]

## Sheet: Table S1
Table S1. Information on the wild birds used in the present study.
Sample-id	Date of rescue	Sampling time point					Species	Resuce spot	Food
		Wild	2 week	4 week	8 week	12 week
WB01	2020-07-14	TRUE	TRUE	TRUE	FALSE	FALSE	Falco tinnuculus	Seoul	Chick and quail
WB02	2020-08-18	TRUE	TRUE	TRUE	TRUE	FALSE	Falco tinnuculus	Seoul	Chick and quail
WB03	2020-03-23	TRUE	TRUE	FALSE	FALSE	FALSE	Falco tinnuculus	Seoul	Chick and quail
WB04	2020-06-19	TRUE	TRUE	TRUE	FALSE	FALSE	Falco tinnuculus	Seoul	Chick and quail
WB05	2020-07-01	TRUE	TRUE	TRUE	TRUE	FALSE	Falco tinnuculus	Seoul	Chick and quail
WB06	2020-05-13	TRUE	TRUE	TRUE	FALSE	FALSE	Falco tinnuculus	Seoul	Chick and quail
WB07	2020-07-14	TRUE	TRUE	TRUE	FALSE	FALSE	Falco tinnuculus	Seoul	Chick and quail
WB08	2020-06-26	TRUE	TRUE	FALSE	FALSE	FALSE	Falco tinnuculus	Seoul	Chick and quail
WB09	2020-07-07	TRUE	TRUE	FALSE	FALSE	FALSE	Falco tinnuculus	Seoul	Chick and quail
WB10	2019-12-04	TRUE	TRUE	TRUE	TRUE	TRUE	Falco tinnuculus	Seoul	Chick and quail
WB11	2020-04-29	TRUE	TRUE	FALSE	FALSE	FALSE	Otus bakkamoena	Gwangju	Chick and quail
WB12	2020-04-29	TRUE	TRUE	FALSE	FALSE	FALSE	Otus bakkamoena	Seoul	Chick and quail
WB13	2020-04-29	TRUE	TRUE	TRUE	FALSE	FALSE	Otus scops	Seoul	Chick and quail
WB14	2020-04-29	TRUE	TRUE	FALSE	FALSE	FALSE	Ninox scutulata	Seoul	Chick and quail
WB15	2020-05-27	TRUE	TRUE	TRUE	TRUE	FALSE	Ninox scutulata	Seoul	Chick and quail
WB16	2020-08-26	TRUE	TRUE	TRUE	TRUE	FALSE	Falco subbuteo	Seoul	Chick and quail
WB17	2020-08-03	TRUE	TRUE	FALSE	FALSE	FALSE	Accipiter gentilis	Seoul	Chick and quail
