# Supplementary material for: Environmental Perturbations during the Rehabilitation of Wild Migratory Birds Induce Gut Microbiome Alteration and Antibiotic Resistance Acquisition
Source: Microbiol Spectr. 2022 Jun 22;10(4):e01163-22. doi: 10.1128/spectrum.01163-22 (PMC9430529; doi:10.1128/spectrum.01163-22)
Supplement: Supplemental file 2 — Supplemental material. Download spectrum.01163-22-s0002.xlsx, XLSX file, 0.01 MB [file spectrum.01163-22-s0002.xlsx]

## Sheet: Table S2. Nodes of the ecologic
Table S2. Nodes of the ecological network of gut microbiome in the wild and release states.
Wild	Release	Shared
Akkermansia	Alkanindiges	0319_6G20
Alistipes	Arthrobacter	ASF356
BD7_11	Atopostipes	Acinetobacter
Brachybacterium	Kurthia	Allorhizobium_Neorhizobium_Pararhizobium_Rhizobium
Butyricimonas	Monoglobus	Anaerosporobacter
CHKCI001	Muribaculaceae	Bacteroides
Candidatus_Kaiserbacteria	Novosphingobium	Bdellovibrio
Caulobacter	Obscuribacteraceae	Bilophila
Colidextribacter	Peptoclostridium	Blautia
Coprobacter	Proteus	Bradyrhizobium
Cupriavidus		Brevundimonas
Enterobacter		Burkholderia_Caballeronia_Paraburkholderia
Eubacterium_coprostanoligenes_group		Butyricicoccus
GCA_900066575		Campylobacter
Gaiella		Candidatus_Adlerbacteria
Gastranaerophilales		Candidatus_Arthromitus
Oscillibacter		Candidatus_Nomurabacteria
Phascolarctobacterium		Chloroplast
Rikenella		Clostridium_sensu_stricto_1
Rikenellaceae_RC9_gut_group		Collinsella
Rothia		Corynebacterium
Ruminococcus_torques_group		Cutibacterium
Slackia		Deinococcus
Sphaerochaeta		Dyella
Sulfuritalea		Enhydrobacter
Sutterella		Enterococcus
TRA3_20		Escherichia_Shigella
		Faecalitalea
		Flavonifractor
		Fournierella
		Fusobacterium
		Incertae_Sedis
		Lachnoclostridium
		Lactobacillus
		Lactococcus
		Mesorhizobium
		Methylobacterium_Methylorubrum
		Olsenella
		Parabacteroides
		Pelomonas
		Pseudomonas
		Psychrobacter
		Ralstonia
		Reyranella
		Rhodococcus
		Rubrobacter
		Sellimonas
		Sphingomonas
		Staphylococcus
		Subgroup_2
		Varibaculum
		Variovorax
