# Supplementary material for: Environmental Perturbations during the Rehabilitation of Wild Migratory Birds Induce Gut Microbiome Alteration and Antibiotic Resistance Acquisition
Source: Microbiol Spectr. 2022 Jun 22;10(4):e01163-22. doi: 10.1128/spectrum.01163-22 (PMC9430529; doi:10.1128/spectrum.01163-22)
Supplement: Supplemental file 3 — Supplemental material. Download spectrum.01163-22-s0003.xlsx, XLSX file, 0.04 MB [file spectrum.01163-22-s0003.xlsx]

## Sheet: Table S3. Edges of the ecologic
Table S3. Edges of the ecological network of gut microbiome in the wild and release states.
Wild	Release	Wild|Release
Akkermansia-0319_6G20	Alkanindiges-0319_6G20	ASF356-0319_6G20
Alistipes-0319_6G20	Allorhizobium_Neorhizobium_Pararhizobium_Rhizobium-0319_6G20	Acinetobacter-0319_6G20
BD7_11-0319_6G20	Arthrobacter-0319_6G20	Anaerosporobacter-0319_6G20
Brachybacterium-0319_6G20	Atopostipes-0319_6G20	Bacteroides-0319_6G20
Butyricimonas-0319_6G20	Clostridium_sensu_stricto_1-0319_6G20	Bdellovibrio-0319_6G20
CHKCI001-0319_6G20	Cutibacterium-0319_6G20	Bilophila-0319_6G20
Candidatus_Kaiserbacteria-0319_6G20	Enterococcus-0319_6G20	Blautia-0319_6G20
Colidextribacter-0319_6G20	Kurthia-0319_6G20	Bradyrhizobium-0319_6G20
Coprobacter-0319_6G20	Mesorhizobium-0319_6G20	Brevundimonas-0319_6G20
Corynebacterium-0319_6G20	Monoglobus-0319_6G20	Butyricicoccus-0319_6G20
Cupriavidus-0319_6G20	Muribaculaceae-0319_6G20	Campylobacter-0319_6G20
Enterobacter-0319_6G20	Novosphingobium-0319_6G20	Candidatus_Arthromitus-0319_6G20
Eubacterium_coprostanoligenes_group-0319_6G20	Obscuribacteraceae-0319_6G20	Candidatus_Nomurabacteria-0319_6G20
GCA_900066575-0319_6G20	Peptoclostridium-0319_6G20	Chloroplast-0319_6G20
Gaiella-0319_6G20	Proteus-0319_6G20	Collinsella-0319_6G20
Gastranaerophilales-0319_6G20	Psychrobacter-0319_6G20	Deinococcus-0319_6G20
Lactococcus-0319_6G20	Subgroup_2-0319_6G20	Dyella-0319_6G20
Oscillibacter-0319_6G20	Variovorax-0319_6G20	Enhydrobacter-0319_6G20
Phascolarctobacterium-0319_6G20	Alkanindiges-ASF356	Faecalitalea-0319_6G20
Ralstonia-0319_6G20	Arthrobacter-ASF356	Flavonifractor-0319_6G20
Rhodococcus-0319_6G20	Atopostipes-ASF356	Fournierella-0319_6G20
Rikenella-0319_6G20	Bradyrhizobium-ASF356	Fusobacterium-0319_6G20
Rikenellaceae_RC9_gut_group-0319_6G20	Collinsella-ASF356	Incertae_Sedis-0319_6G20
Rothia-0319_6G20	Cutibacterium-ASF356	Lachnoclostridium-0319_6G20
Ruminococcus_torques_group-0319_6G20	Enhydrobacter-ASF356	Lactobacillus-0319_6G20
Slackia-0319_6G20	Faecalitalea-ASF356	Methylobacterium_Methylorubrum-0319_6G20
Sphaerochaeta-0319_6G20	Fournierella-ASF356	Olsenella-0319_6G20
Staphylococcus-0319_6G20	Incertae_Sedis-ASF356	Parabacteroides-0319_6G20
Sulfuritalea-0319_6G20	Kurthia-ASF356	Pseudomonas-0319_6G20
Sutterella-0319_6G20	Mesorhizobium-ASF356	Reyranella-0319_6G20
TRA3_20-0319_6G20	Monoglobus-ASF356	Rubrobacter-0319_6G20
Akkermansia-ASF356	Muribaculaceae-ASF356	Sellimonas-0319_6G20
Anaerosporobacter-ASF356	Novosphingobium-ASF356	Varibaculum-0319_6G20
Butyricimonas-ASF356	Obscuribacteraceae-ASF356	Acinetobacter-ASF356
Candidatus_Kaiserbacteria-ASF356	Olsenella-ASF356	Allorhizobium_Neorhizobium_Pararhizobium_Rhizobium-ASF356
Caulobacter-ASF356	Pelomonas-ASF356	Bdellovibrio-ASF356
Enterobacter-ASF356	Peptoclostridium-ASF356	Bilophila-ASF356
GCA_900066575-ASF356	Proteus-ASF356	Brevundimonas-ASF356
Gastranaerophilales-ASF356	Psychrobacter-ASF356	Campylobacter-ASF356
Oscillibacter-ASF356	Rhodococcus-ASF356	Candidatus_Arthromitus-ASF356
Rikenellaceae_RC9_gut_group-ASF356	Rubrobacter-ASF356	Candidatus_Nomurabacteria-ASF356
Slackia-ASF356	Sellimonas-ASF356	Chloroplast-ASF356
Sphaerochaeta-ASF356	Sphingomonas-ASF356	Deinococcus-ASF356
TRA3_20-ASF356	Arthrobacter-Acinetobacter	Dyella-ASF356
Akkermansia-Acinetobacter	Atopostipes-Acinetobacter	Flavonifractor-ASF356
Alistipes-Acinetobacter	Burkholderia_Caballeronia_Paraburkholderia-Acinetobacter	Lactococcus-ASF356
BD7_11-Acinetobacter	Clostridium_sensu_stricto_1-Acinetobacter	Methylobacterium_Methylorubrum-ASF356
Brachybacterium-Acinetobacter	Cutibacterium-Acinetobacter	Parabacteroides-ASF356
Bradyrhizobium-Acinetobacter	Kurthia-Acinetobacter	Pseudomonas-ASF356
Butyricimonas-Acinetobacter	Monoglobus-Acinetobacter	Staphylococcus-ASF356
CHKCI001-Acinetobacter	Muribaculaceae-Acinetobacter	Subgroup_2-ASF356
Campylobacter-Acinetobacter	Novosphingobium-Acinetobacter	Varibaculum-ASF356
Candidatus_Kaiserbacteria-Acinetobacter	Obscuribacteraceae-Acinetobacter	Variovorax-ASF356
Colidextribacter-Acinetobacter	Pelomonas-Acinetobacter	Anaerosporobacter-Acinetobacter
Coprobacter-Acinetobacter	Peptoclostridium-Acinetobacter	Bacteroides-Acinetobacter
Cupriavidus-Acinetobacter	Proteus-Acinetobacter	Bdellovibrio-Acinetobacter
Deinococcus-Acinetobacter	Subgroup_2-Acinetobacter	Bilophila-Acinetobacter
Enterobacter-Acinetobacter	Anaerosporobacter-Alkanindiges	Blautia-Acinetobacter
Eubacterium_coprostanoligenes_group-Acinetobacter	Arthrobacter-Alkanindiges	Brevundimonas-Acinetobacter
GCA_900066575-Acinetobacter	Atopostipes-Alkanindiges	Butyricicoccus-Acinetobacter
Gaiella-Acinetobacter	Bacteroides-Alkanindiges	Candidatus_Arthromitus-Acinetobacter
Gastranaerophilales-Acinetobacter	Bilophila-Alkanindiges	Candidatus_Nomurabacteria-Acinetobacter
Oscillibacter-Acinetobacter	Blautia-Alkanindiges	Chloroplast-Acinetobacter
Phascolarctobacterium-Acinetobacter	Brevundimonas-Alkanindiges	Collinsella-Acinetobacter
Ralstonia-Acinetobacter	Butyricicoccus-Alkanindiges	Corynebacterium-Acinetobacter
Rhodococcus-Acinetobacter	Candidatus_Arthromitus-Alkanindiges	Dyella-Acinetobacter
Rikenella-Acinetobacter	Candidatus_Nomurabacteria-Alkanindiges	Enhydrobacter-Acinetobacter
Rikenellaceae_RC9_gut_group-Acinetobacter	Chloroplast-Alkanindiges	Faecalitalea-Acinetobacter
Rothia-Acinetobacter	Collinsella-Alkanindiges	Flavonifractor-Acinetobacter
Ruminococcus_torques_group-Acinetobacter	Cutibacterium-Alkanindiges	Fournierella-Acinetobacter
Slackia-Acinetobacter	Dyella-Alkanindiges	Fusobacterium-Acinetobacter
Sphaerochaeta-Acinetobacter	Faecalitalea-Alkanindiges	Incertae_Sedis-Acinetobacter
Staphylococcus-Acinetobacter	Flavonifractor-Alkanindiges	Lachnoclostridium-Acinetobacter
Sulfuritalea-Acinetobacter	Fournierella-Alkanindiges	Lactobacillus-Acinetobacter
Sutterella-Acinetobacter	Fusobacterium-Alkanindiges	Lactococcus-Acinetobacter
Allorhizobium_Neorhizobium_Pararhizobium_Rhizobium-Akkermansia	Incertae_Sedis-Alkanindiges	Mesorhizobium-Acinetobacter
Anaerosporobacter-Akkermansia	Lachnoclostridium-Alkanindiges	Methylobacterium_Methylorubrum-Acinetobacter
BD7_11-Akkermansia	Lactococcus-Alkanindiges	Olsenella-Acinetobacter
Bdellovibrio-Akkermansia	Mesorhizobium-Alkanindiges	Parabacteroides-Acinetobacter
Bilophila-Akkermansia	Methylobacterium_Methylorubrum-Alkanindiges	Pseudomonas-Acinetobacter
Brachybacterium-Akkermansia	Monoglobus-Alkanindiges	Reyranella-Acinetobacter
Bradyrhizobium-Akkermansia	Muribaculaceae-Alkanindiges	Rubrobacter-Acinetobacter
Brevundimonas-Akkermansia	Olsenella-Alkanindiges	Sellimonas-Acinetobacter
Burkholderia_Caballeronia_Paraburkholderia-Akkermansia	Parabacteroides-Alkanindiges	Varibaculum-Acinetobacter
Butyricimonas-Akkermansia	Peptoclostridium-Alkanindiges	Anaerosporobacter-Allorhizobium_Neorhizobium_Pararhizobium_Rhizobium
CHKCI001-Akkermansia	Pseudomonas-Alkanindiges	Bilophila-Allorhizobium_Neorhizobium_Pararhizobium_Rhizobium
Campylobacter-Akkermansia	Ralstonia-Alkanindiges	Blautia-Allorhizobium_Neorhizobium_Pararhizobium_Rhizobium
Candidatus_Adlerbacteria-Akkermansia	Reyranella-Alkanindiges	Butyricicoccus-Allorhizobium_Neorhizobium_Pararhizobium_Rhizobium
Candidatus_Arthromitus-Akkermansia	Rubrobacter-Alkanindiges	Collinsella-Allorhizobium_Neorhizobium_Pararhizobium_Rhizobium
Candidatus_Kaiserbacteria-Akkermansia	Sellimonas-Alkanindiges	Faecalitalea-Allorhizobium_Neorhizobium_Pararhizobium_Rhizobium
Candidatus_Nomurabacteria-Akkermansia	Varibaculum-Alkanindiges	Flavonifractor-Allorhizobium_Neorhizobium_Pararhizobium_Rhizobium
Caulobacter-Akkermansia	Arthrobacter-Allorhizobium_Neorhizobium_Pararhizobium_Rhizobium	Fournierella-Allorhizobium_Neorhizobium_Pararhizobium_Rhizobium
Chloroplast-Akkermansia	Atopostipes-Allorhizobium_Neorhizobium_Pararhizobium_Rhizobium	Fusobacterium-Allorhizobium_Neorhizobium_Pararhizobium_Rhizobium
Colidextribacter-Akkermansia	Bacteroides-Allorhizobium_Neorhizobium_Pararhizobium_Rhizobium	Incertae_Sedis-Allorhizobium_Neorhizobium_Pararhizobium_Rhizobium
Coprobacter-Akkermansia	Bradyrhizobium-Allorhizobium_Neorhizobium_Pararhizobium_Rhizobium	Lachnoclostridium-Allorhizobium_Neorhizobium_Pararhizobium_Rhizobium
Corynebacterium-Akkermansia	Brevundimonas-Allorhizobium_Neorhizobium_Pararhizobium_Rhizobium	Olsenella-Allorhizobium_Neorhizobium_Pararhizobium_Rhizobium
Cupriavidus-Akkermansia	Burkholderia_Caballeronia_Paraburkholderia-Allorhizobium_Neorhizobium_Pararhizobium_Rhizobium	Parabacteroides-Allorhizobium_Neorhizobium_Pararhizobium_Rhizobium
Cutibacterium-Akkermansia	Candidatus_Arthromitus-Allorhizobium_Neorhizobium_Pararhizobium_Rhizobium	Sellimonas-Allorhizobium_Neorhizobium_Pararhizobium_Rhizobium
Deinococcus-Akkermansia	Candidatus_Nomurabacteria-Allorhizobium_Neorhizobium_Pararhizobium_Rhizobium	Varibaculum-Allorhizobium_Neorhizobium_Pararhizobium_Rhizobium
Dyella-Akkermansia	Chloroplast-Allorhizobium_Neorhizobium_Pararhizobium_Rhizobium	Bdellovibrio-Anaerosporobacter
Enhydrobacter-Akkermansia	Clostridium_sensu_stricto_1-Allorhizobium_Neorhizobium_Pararhizobium_Rhizobium	Bilophila-Anaerosporobacter
Enterobacter-Akkermansia	Dyella-Allorhizobium_Neorhizobium_Pararhizobium_Rhizobium	Bradyrhizobium-Anaerosporobacter
Enterococcus-Akkermansia	Enterococcus-Allorhizobium_Neorhizobium_Pararhizobium_Rhizobium	Brevundimonas-Anaerosporobacter
Escherichia_Shigella-Akkermansia	Monoglobus-Allorhizobium_Neorhizobium_Pararhizobium_Rhizobium	Candidatus_Arthromitus-Anaerosporobacter
Eubacterium_coprostanoligenes_group-Akkermansia	Muribaculaceae-Allorhizobium_Neorhizobium_Pararhizobium_Rhizobium	Chloroplast-Anaerosporobacter
Flavonifractor-Akkermansia	Novosphingobium-Allorhizobium_Neorhizobium_Pararhizobium_Rhizobium	Cutibacterium-Anaerosporobacter
Fournierella-Akkermansia	Peptoclostridium-Allorhizobium_Neorhizobium_Pararhizobium_Rhizobium	Deinococcus-Anaerosporobacter
Gaiella-Akkermansia	Proteus-Allorhizobium_Neorhizobium_Pararhizobium_Rhizobium	Dyella-Anaerosporobacter
Gastranaerophilales-Akkermansia	Reyranella-Allorhizobium_Neorhizobium_Pararhizobium_Rhizobium	Enhydrobacter-Anaerosporobacter
Incertae_Sedis-Akkermansia	Rhodococcus-Allorhizobium_Neorhizobium_Pararhizobium_Rhizobium	Fournierella-Anaerosporobacter
Lactobacillus-Akkermansia	Rubrobacter-Allorhizobium_Neorhizobium_Pararhizobium_Rhizobium	Incertae_Sedis-Anaerosporobacter
Lactococcus-Akkermansia	Arthrobacter-Anaerosporobacter	Lactococcus-Anaerosporobacter
Mesorhizobium-Akkermansia	Atopostipes-Anaerosporobacter	Methylobacterium_Methylorubrum-Anaerosporobacter
Methylobacterium_Methylorubrum-Akkermansia	Campylobacter-Anaerosporobacter	Olsenella-Anaerosporobacter
Olsenella-Akkermansia	Faecalitalea-Anaerosporobacter	Pelomonas-Anaerosporobacter
Pelomonas-Akkermansia	Kurthia-Anaerosporobacter	Pseudomonas-Anaerosporobacter
Phascolarctobacterium-Akkermansia	Monoglobus-Anaerosporobacter	Psychrobacter-Anaerosporobacter
Pseudomonas-Akkermansia	Muribaculaceae-Anaerosporobacter	Ralstonia-Anaerosporobacter
Psychrobacter-Akkermansia	Novosphingobium-Anaerosporobacter	Rhodococcus-Anaerosporobacter
Ralstonia-Akkermansia	Obscuribacteraceae-Anaerosporobacter	Rubrobacter-Anaerosporobacter
Reyranella-Akkermansia	Peptoclostridium-Anaerosporobacter	Sphingomonas-Anaerosporobacter
Rhodococcus-Akkermansia	Proteus-Anaerosporobacter	Staphylococcus-Anaerosporobacter
Rikenella-Akkermansia	Atopostipes-Arthrobacter	Subgroup_2-Anaerosporobacter
Rikenellaceae_RC9_gut_group-Akkermansia	Bacteroides-Arthrobacter	Varibaculum-Anaerosporobacter
Rothia-Akkermansia	Bdellovibrio-Arthrobacter	Variovorax-Anaerosporobacter
Rubrobacter-Akkermansia	Bilophila-Arthrobacter	Bdellovibrio-Bacteroides
Sellimonas-Akkermansia	Blautia-Arthrobacter	Brevundimonas-Bacteroides
Slackia-Akkermansia	Bradyrhizobium-Arthrobacter	Chloroplast-Bacteroides
Sphingomonas-Akkermansia	Brevundimonas-Arthrobacter	Dyella-Bacteroides
Staphylococcus-Akkermansia	Butyricicoccus-Arthrobacter	Enhydrobacter-Bacteroides
Subgroup_2-Akkermansia	Campylobacter-Arthrobacter	Methylobacterium_Methylorubrum-Bacteroides
Sulfuritalea-Akkermansia	Candidatus_Adlerbacteria-Arthrobacter	Olsenella-Bacteroides
TRA3_20-Akkermansia	Candidatus_Arthromitus-Arthrobacter	Pseudomonas-Bacteroides
Varibaculum-Akkermansia	Candidatus_Nomurabacteria-Arthrobacter	Subgroup_2-Bacteroides
Variovorax-Akkermansia	Chloroplast-Arthrobacter	Varibaculum-Bacteroides
Allorhizobium_Neorhizobium_Pararhizobium_Rhizobium-Alistipes	Clostridium_sensu_stricto_1-Arthrobacter	Bilophila-Bdellovibrio
BD7_11-Alistipes	Collinsella-Arthrobacter	Blautia-Bdellovibrio
Bdellovibrio-Alistipes	Corynebacterium-Arthrobacter	Butyricicoccus-Bdellovibrio
Bilophila-Alistipes	Cutibacterium-Arthrobacter	Candidatus_Arthromitus-Bdellovibrio
Brachybacterium-Alistipes	Deinococcus-Arthrobacter	Candidatus_Nomurabacteria-Bdellovibrio
Bradyrhizobium-Alistipes	Dyella-Arthrobacter	Chloroplast-Bdellovibrio
Brevundimonas-Alistipes	Enhydrobacter-Arthrobacter	Collinsella-Bdellovibrio
Burkholderia_Caballeronia_Paraburkholderia-Alistipes	Faecalitalea-Arthrobacter	Cutibacterium-Bdellovibrio
Butyricimonas-Alistipes	Flavonifractor-Arthrobacter	Dyella-Bdellovibrio
CHKCI001-Alistipes	Fournierella-Arthrobacter	Faecalitalea-Bdellovibrio
Candidatus_Adlerbacteria-Alistipes	Fusobacterium-Arthrobacter	Flavonifractor-Bdellovibrio
Candidatus_Arthromitus-Alistipes	Incertae_Sedis-Arthrobacter	Fournierella-Bdellovibrio
Candidatus_Kaiserbacteria-Alistipes	Kurthia-Arthrobacter	Fusobacterium-Bdellovibrio
Candidatus_Nomurabacteria-Alistipes	Lachnoclostridium-Arthrobacter	Incertae_Sedis-Bdellovibrio
Caulobacter-Alistipes	Lactobacillus-Arthrobacter	Lachnoclostridium-Bdellovibrio
Chloroplast-Alistipes	Lactococcus-Arthrobacter	Lactobacillus-Bdellovibrio
Colidextribacter-Alistipes	Mesorhizobium-Arthrobacter	Lactococcus-Bdellovibrio
Coprobacter-Alistipes	Methylobacterium_Methylorubrum-Arthrobacter	Mesorhizobium-Bdellovibrio
Cupriavidus-Alistipes	Monoglobus-Arthrobacter	Methylobacterium_Methylorubrum-Bdellovibrio
Cutibacterium-Alistipes	Muribaculaceae-Arthrobacter	Parabacteroides-Bdellovibrio
Deinococcus-Alistipes	Novosphingobium-Arthrobacter	Pseudomonas-Bdellovibrio
Dyella-Alistipes	Obscuribacteraceae-Arthrobacter	Sellimonas-Bdellovibrio
Enhydrobacter-Alistipes	Olsenella-Arthrobacter	Variovorax-Bdellovibrio
Enterobacter-Alistipes	Parabacteroides-Arthrobacter	Blautia-Bilophila
Eubacterium_coprostanoligenes_group-Alistipes	Pelomonas-Arthrobacter	Bradyrhizobium-Bilophila
Flavonifractor-Alistipes	Peptoclostridium-Arthrobacter	Brevundimonas-Bilophila
GCA_900066575-Alistipes	Proteus-Arthrobacter	Burkholderia_Caballeronia_Paraburkholderia-Bilophila
Gaiella-Alistipes	Pseudomonas-Arthrobacter	Campylobacter-Bilophila
Gastranaerophilales-Alistipes	Psychrobacter-Arthrobacter	Candidatus_Adlerbacteria-Bilophila
Incertae_Sedis-Alistipes	Reyranella-Arthrobacter	Candidatus_Arthromitus-Bilophila
Lactobacillus-Alistipes	Rhodococcus-Arthrobacter	Candidatus_Nomurabacteria-Bilophila
Lactococcus-Alistipes	Rubrobacter-Arthrobacter	Chloroplast-Bilophila
Mesorhizobium-Alistipes	Sellimonas-Arthrobacter	Cutibacterium-Bilophila
Methylobacterium_Methylorubrum-Alistipes	Sphingomonas-Arthrobacter	Deinococcus-Bilophila
Parabacteroides-Alistipes	Subgroup_2-Arthrobacter	Dyella-Bilophila
Pelomonas-Alistipes	Varibaculum-Arthrobacter	Enhydrobacter-Bilophila
Pseudomonas-Alistipes	Variovorax-Arthrobacter	Faecalitalea-Bilophila
Psychrobacter-Alistipes	Bacteroides-Atopostipes	Fusobacterium-Bilophila
Ralstonia-Alistipes	Bdellovibrio-Atopostipes	Incertae_Sedis-Bilophila
Reyranella-Alistipes	Bilophila-Atopostipes	Lactobacillus-Bilophila
Rhodococcus-Alistipes	Blautia-Atopostipes	Lactococcus-Bilophila
Rikenella-Alistipes	Bradyrhizobium-Atopostipes	Mesorhizobium-Bilophila
Rothia-Alistipes	Brevundimonas-Atopostipes	Methylobacterium_Methylorubrum-Bilophila
Rubrobacter-Alistipes	Butyricicoccus-Atopostipes	Olsenella-Bilophila
Slackia-Alistipes	Candidatus_Adlerbacteria-Atopostipes	Parabacteroides-Bilophila
Sphingomonas-Alistipes	Candidatus_Arthromitus-Atopostipes	Pelomonas-Bilophila
Staphylococcus-Alistipes	Candidatus_Nomurabacteria-Atopostipes	Pseudomonas-Bilophila
Subgroup_2-Alistipes	Clostridium_sensu_stricto_1-Atopostipes	Psychrobacter-Bilophila
Sulfuritalea-Alistipes	Collinsella-Atopostipes	Ralstonia-Bilophila
TRA3_20-Alistipes	Deinococcus-Atopostipes	Reyranella-Bilophila
Varibaculum-Alistipes	Dyella-Atopostipes	Rhodococcus-Bilophila
Variovorax-Alistipes	Enhydrobacter-Atopostipes	Rubrobacter-Bilophila
BD7_11-Allorhizobium_Neorhizobium_Pararhizobium_Rhizobium	Faecalitalea-Atopostipes	Sphingomonas-Bilophila
Brachybacterium-Allorhizobium_Neorhizobium_Pararhizobium_Rhizobium	Flavonifractor-Atopostipes	Staphylococcus-Bilophila
Butyricimonas-Allorhizobium_Neorhizobium_Pararhizobium_Rhizobium	Fournierella-Atopostipes	Subgroup_2-Bilophila
CHKCI001-Allorhizobium_Neorhizobium_Pararhizobium_Rhizobium	Fusobacterium-Atopostipes	Varibaculum-Bilophila
Campylobacter-Allorhizobium_Neorhizobium_Pararhizobium_Rhizobium	Incertae_Sedis-Atopostipes	Variovorax-Bilophila
Caulobacter-Allorhizobium_Neorhizobium_Pararhizobium_Rhizobium	Kurthia-Atopostipes	Brevundimonas-Blautia
Colidextribacter-Allorhizobium_Neorhizobium_Pararhizobium_Rhizobium	Lachnoclostridium-Atopostipes	Chloroplast-Blautia
Coprobacter-Allorhizobium_Neorhizobium_Pararhizobium_Rhizobium	Lactobacillus-Atopostipes	Deinococcus-Blautia
Cupriavidus-Allorhizobium_Neorhizobium_Pararhizobium_Rhizobium	Mesorhizobium-Atopostipes	Dyella-Blautia
Enterobacter-Allorhizobium_Neorhizobium_Pararhizobium_Rhizobium	Methylobacterium_Methylorubrum-Atopostipes	Lactococcus-Blautia
Escherichia_Shigella-Allorhizobium_Neorhizobium_Pararhizobium_Rhizobium	Monoglobus-Atopostipes	Methylobacterium_Methylorubrum-Blautia
Eubacterium_coprostanoligenes_group-Allorhizobium_Neorhizobium_Pararhizobium_Rhizobium	Muribaculaceae-Atopostipes	Pseudomonas-Blautia
GCA_900066575-Allorhizobium_Neorhizobium_Pararhizobium_Rhizobium	Novosphingobium-Atopostipes	Staphylococcus-Blautia
Gastranaerophilales-Allorhizobium_Neorhizobium_Pararhizobium_Rhizobium	Obscuribacteraceae-Atopostipes	Subgroup_2-Blautia
Lactobacillus-Allorhizobium_Neorhizobium_Pararhizobium_Rhizobium	Olsenella-Atopostipes	Varibaculum-Blautia
Lactococcus-Allorhizobium_Neorhizobium_Pararhizobium_Rhizobium	Parabacteroides-Atopostipes	Variovorax-Blautia
Oscillibacter-Allorhizobium_Neorhizobium_Pararhizobium_Rhizobium	Peptoclostridium-Atopostipes	Brevundimonas-Bradyrhizobium
Phascolarctobacterium-Allorhizobium_Neorhizobium_Pararhizobium_Rhizobium	Proteus-Atopostipes	Candidatus_Arthromitus-Bradyrhizobium
Pseudomonas-Allorhizobium_Neorhizobium_Pararhizobium_Rhizobium	Pseudomonas-Atopostipes	Candidatus_Nomurabacteria-Bradyrhizobium
Rikenella-Allorhizobium_Neorhizobium_Pararhizobium_Rhizobium	Psychrobacter-Atopostipes	Collinsella-Bradyrhizobium
Rikenellaceae_RC9_gut_group-Allorhizobium_Neorhizobium_Pararhizobium_Rhizobium	Rhodococcus-Atopostipes	Dyella-Bradyrhizobium
Rothia-Allorhizobium_Neorhizobium_Pararhizobium_Rhizobium	Sellimonas-Atopostipes	Flavonifractor-Bradyrhizobium
Ruminococcus_torques_group-Allorhizobium_Neorhizobium_Pararhizobium_Rhizobium	Sphingomonas-Atopostipes	Fournierella-Bradyrhizobium
Slackia-Allorhizobium_Neorhizobium_Pararhizobium_Rhizobium	Subgroup_2-Atopostipes	Incertae_Sedis-Bradyrhizobium
Sphaerochaeta-Allorhizobium_Neorhizobium_Pararhizobium_Rhizobium	Varibaculum-Atopostipes	Lachnoclostridium-Bradyrhizobium
Sutterella-Allorhizobium_Neorhizobium_Pararhizobium_Rhizobium	Variovorax-Atopostipes	Mesorhizobium-Bradyrhizobium
Variovorax-Allorhizobium_Neorhizobium_Pararhizobium_Rhizobium	Bradyrhizobium-Bacteroides	Olsenella-Bradyrhizobium
BD7_11-Anaerosporobacter	Burkholderia_Caballeronia_Paraburkholderia-Bacteroides	Parabacteroides-Bradyrhizobium
Brachybacterium-Anaerosporobacter	Deinococcus-Bacteroides	Reyranella-Bradyrhizobium
Burkholderia_Caballeronia_Paraburkholderia-Anaerosporobacter	Enterococcus-Bacteroides	Rhodococcus-Bradyrhizobium
Butyricicoccus-Anaerosporobacter	Escherichia_Shigella-Bacteroides	Sellimonas-Bradyrhizobium
Butyricimonas-Anaerosporobacter	Kurthia-Bacteroides	Varibaculum-Bradyrhizobium
CHKCI001-Anaerosporobacter	Lactococcus-Bacteroides	Butyricicoccus-Brevundimonas
Candidatus_Adlerbacteria-Anaerosporobacter	Muribaculaceae-Bacteroides	Candidatus_Arthromitus-Brevundimonas
Candidatus_Kaiserbacteria-Anaerosporobacter	Novosphingobium-Bacteroides	Chloroplast-Brevundimonas
Candidatus_Nomurabacteria-Anaerosporobacter	Obscuribacteraceae-Bacteroides	Collinsella-Brevundimonas
Caulobacter-Anaerosporobacter	Proteus-Bacteroides	Faecalitalea-Brevundimonas
Colidextribacter-Anaerosporobacter	Psychrobacter-Bacteroides	Flavonifractor-Brevundimonas
Coprobacter-Anaerosporobacter	Ralstonia-Bacteroides	Fournierella-Brevundimonas
Corynebacterium-Anaerosporobacter	Rhodococcus-Bacteroides	Fusobacterium-Brevundimonas
Cupriavidus-Anaerosporobacter	Rubrobacter-Bacteroides	Incertae_Sedis-Brevundimonas
Enterobacter-Anaerosporobacter	Staphylococcus-Bacteroides	Lachnoclostridium-Brevundimonas
Escherichia_Shigella-Anaerosporobacter	Variovorax-Bacteroides	Lactobacillus-Brevundimonas
Eubacterium_coprostanoligenes_group-Anaerosporobacter	Brevundimonas-Bdellovibrio	Mesorhizobium-Brevundimonas
Gaiella-Anaerosporobacter	Burkholderia_Caballeronia_Paraburkholderia-Bdellovibrio	Methylobacterium_Methylorubrum-Brevundimonas
Gastranaerophilales-Anaerosporobacter	Clostridium_sensu_stricto_1-Bdellovibrio	Olsenella-Brevundimonas
Lactobacillus-Anaerosporobacter	Corynebacterium-Bdellovibrio	Parabacteroides-Brevundimonas
Mesorhizobium-Anaerosporobacter	Enhydrobacter-Bdellovibrio	Psychrobacter-Brevundimonas
Oscillibacter-Anaerosporobacter	Escherichia_Shigella-Bdellovibrio	Sellimonas-Brevundimonas
Phascolarctobacterium-Anaerosporobacter	Kurthia-Bdellovibrio	Varibaculum-Brevundimonas
Reyranella-Anaerosporobacter	Monoglobus-Bdellovibrio	Variovorax-Brevundimonas
Rikenella-Anaerosporobacter	Muribaculaceae-Bdellovibrio	Sphingomonas-Burkholderia_Caballeronia_Paraburkholderia
Rikenellaceae_RC9_gut_group-Anaerosporobacter	Novosphingobium-Bdellovibrio	Chloroplast-Butyricicoccus
Rothia-Anaerosporobacter	Obscuribacteraceae-Bdellovibrio	Deinococcus-Butyricicoccus
Sellimonas-Anaerosporobacter	Olsenella-Bdellovibrio	Dyella-Butyricicoccus
Slackia-Anaerosporobacter	Peptoclostridium-Bdellovibrio	Lactococcus-Butyricicoccus
Sulfuritalea-Anaerosporobacter	Proteus-Bdellovibrio	Methylobacterium_Methylorubrum-Butyricicoccus
TRA3_20-Anaerosporobacter	Reyranella-Bdellovibrio	Pseudomonas-Butyricicoccus
Bdellovibrio-BD7_11	Rubrobacter-Bdellovibrio	Subgroup_2-Butyricicoccus
Bilophila-BD7_11	Subgroup_2-Bdellovibrio	Varibaculum-Butyricicoccus
Bradyrhizobium-BD7_11	Varibaculum-Bdellovibrio	Variovorax-Butyricicoccus
Brevundimonas-BD7_11	Butyricicoccus-Bilophila	Candidatus_Nomurabacteria-Campylobacter
Burkholderia_Caballeronia_Paraburkholderia-BD7_11	Clostridium_sensu_stricto_1-Bilophila	Escherichia_Shigella-Campylobacter
Butyricimonas-BD7_11	Kurthia-Bilophila	Fournierella-Campylobacter
CHKCI001-BD7_11	Lachnoclostridium-Bilophila	Incertae_Sedis-Campylobacter
Campylobacter-BD7_11	Monoglobus-Bilophila	Lactococcus-Campylobacter
Candidatus_Arthromitus-BD7_11	Muribaculaceae-Bilophila	Mesorhizobium-Campylobacter
Candidatus_Kaiserbacteria-BD7_11	Novosphingobium-Bilophila	Methylobacterium_Methylorubrum-Campylobacter
Candidatus_Nomurabacteria-BD7_11	Obscuribacteraceae-Bilophila	Pseudomonas-Campylobacter
Caulobacter-BD7_11	Peptoclostridium-Bilophila	Varibaculum-Campylobacter
Chloroplast-BD7_11	Proteus-Bilophila	Dyella-Candidatus_Adlerbacteria
Colidextribacter-BD7_11	Sellimonas-Bilophila	Pseudomonas-Candidatus_Adlerbacteria
Collinsella-BD7_11	Bradyrhizobium-Blautia	Candidatus_Nomurabacteria-Candidatus_Arthromitus
Coprobacter-BD7_11	Candidatus_Arthromitus-Blautia	Chloroplast-Candidatus_Arthromitus
Corynebacterium-BD7_11	Collinsella-Blautia	Dyella-Candidatus_Arthromitus
Cupriavidus-BD7_11	Enhydrobacter-Blautia	Flavonifractor-Candidatus_Arthromitus
Cutibacterium-BD7_11	Flavonifractor-Blautia	Incertae_Sedis-Candidatus_Arthromitus
Deinococcus-BD7_11	Kurthia-Blautia	Mesorhizobium-Candidatus_Arthromitus
Dyella-BD7_11	Lachnoclostridium-Blautia	Methylobacterium_Methylorubrum-Candidatus_Arthromitus
Enhydrobacter-BD7_11	Lactobacillus-Blautia	Olsenella-Candidatus_Arthromitus
Enterobacter-BD7_11	Monoglobus-Blautia	Pseudomonas-Candidatus_Arthromitus
Eubacterium_coprostanoligenes_group-BD7_11	Muribaculaceae-Blautia	Rubrobacter-Candidatus_Arthromitus
Fournierella-BD7_11	Novosphingobium-Blautia	Subgroup_2-Candidatus_Arthromitus
GCA_900066575-BD7_11	Obscuribacteraceae-Blautia	Varibaculum-Candidatus_Arthromitus
Gaiella-BD7_11	Olsenella-Blautia	Chloroplast-Candidatus_Nomurabacteria
Gastranaerophilales-BD7_11	Proteus-Blautia	Collinsella-Candidatus_Nomurabacteria
Incertae_Sedis-BD7_11	Psychrobacter-Blautia	Deinococcus-Candidatus_Nomurabacteria
Lactococcus-BD7_11	Rhodococcus-Blautia	Enhydrobacter-Candidatus_Nomurabacteria
Mesorhizobium-BD7_11	Rubrobacter-Blautia	Faecalitalea-Candidatus_Nomurabacteria
Methylobacterium_Methylorubrum-BD7_11	Butyricicoccus-Bradyrhizobium	Flavonifractor-Candidatus_Nomurabacteria
Olsenella-BD7_11	Chloroplast-Bradyrhizobium	Fournierella-Candidatus_Nomurabacteria
Oscillibacter-BD7_11	Clostridium_sensu_stricto_1-Bradyrhizobium	Incertae_Sedis-Candidatus_Nomurabacteria
Parabacteroides-BD7_11	Faecalitalea-Bradyrhizobium	Lactococcus-Candidatus_Nomurabacteria
Pelomonas-BD7_11	Fusobacterium-Bradyrhizobium	Methylobacterium_Methylorubrum-Candidatus_Nomurabacteria
Phascolarctobacterium-BD7_11	Monoglobus-Bradyrhizobium	Olsenella-Candidatus_Nomurabacteria
Pseudomonas-BD7_11	Muribaculaceae-Bradyrhizobium	Parabacteroides-Candidatus_Nomurabacteria
Psychrobacter-BD7_11	Novosphingobium-Bradyrhizobium	Pelomonas-Candidatus_Nomurabacteria
Reyranella-BD7_11	Obscuribacteraceae-Bradyrhizobium	Pseudomonas-Candidatus_Nomurabacteria
Rhodococcus-BD7_11	Peptoclostridium-Bradyrhizobium	Psychrobacter-Candidatus_Nomurabacteria
Rikenella-BD7_11	Proteus-Bradyrhizobium	Sellimonas-Candidatus_Nomurabacteria
Rikenellaceae_RC9_gut_group-BD7_11	Rubrobacter-Bradyrhizobium	Staphylococcus-Candidatus_Nomurabacteria
Rothia-BD7_11	Campylobacter-Brevundimonas	Subgroup_2-Candidatus_Nomurabacteria
Rubrobacter-BD7_11	Candidatus_Nomurabacteria-Brevundimonas	Varibaculum-Candidatus_Nomurabacteria
Sellimonas-BD7_11	Clostridium_sensu_stricto_1-Brevundimonas	Variovorax-Candidatus_Nomurabacteria
Slackia-BD7_11	Cutibacterium-Brevundimonas	Collinsella-Chloroplast
Sphaerochaeta-BD7_11	Deinococcus-Brevundimonas	Deinococcus-Chloroplast
Sphingomonas-BD7_11	Dyella-Brevundimonas	Dyella-Chloroplast
Staphylococcus-BD7_11	Enhydrobacter-Brevundimonas	Faecalitalea-Chloroplast
Subgroup_2-BD7_11	Enterococcus-Brevundimonas	Flavonifractor-Chloroplast
Sulfuritalea-BD7_11	Kurthia-Brevundimonas	Fournierella-Chloroplast
Sutterella-BD7_11	Monoglobus-Brevundimonas	Fusobacterium-Chloroplast
TRA3_20-BD7_11	Muribaculaceae-Brevundimonas	Incertae_Sedis-Chloroplast
Varibaculum-BD7_11	Novosphingobium-Brevundimonas	Lachnoclostridium-Chloroplast
Variovorax-BD7_11	Obscuribacteraceae-Brevundimonas	Lactobacillus-Chloroplast
Bilophila-Bacteroides	Pelomonas-Brevundimonas	Lactococcus-Chloroplast
Butyricimonas-Bacteroides	Peptoclostridium-Brevundimonas	Mesorhizobium-Chloroplast
Candidatus_Kaiserbacteria-Bacteroides	Proteus-Brevundimonas	Methylobacterium_Methylorubrum-Chloroplast
Candidatus_Nomurabacteria-Bacteroides	Reyranella-Brevundimonas	Olsenella-Chloroplast
Colidextribacter-Bacteroides	Rubrobacter-Brevundimonas	Parabacteroides-Chloroplast
Enterobacter-Bacteroides	Subgroup_2-Brevundimonas	Pseudomonas-Chloroplast
Gastranaerophilales-Bacteroides	Butyricicoccus-Burkholderia_Caballeronia_Paraburkholderia	Rhodococcus-Chloroplast
Lachnoclostridium-Bacteroides	Enhydrobacter-Burkholderia_Caballeronia_Paraburkholderia	Sellimonas-Chloroplast
Rikenella-Bacteroides	Enterococcus-Burkholderia_Caballeronia_Paraburkholderia	Sphingomonas-Chloroplast
Sutterella-Bacteroides	Faecalitalea-Burkholderia_Caballeronia_Paraburkholderia	Staphylococcus-Chloroplast
TRA3_20-Bacteroides	Flavonifractor-Burkholderia_Caballeronia_Paraburkholderia	Subgroup_2-Chloroplast
Brachybacterium-Bdellovibrio	Fusobacterium-Burkholderia_Caballeronia_Paraburkholderia	Varibaculum-Chloroplast
Bradyrhizobium-Bdellovibrio	Incertae_Sedis-Burkholderia_Caballeronia_Paraburkholderia	Variovorax-Chloroplast
Butyricimonas-Bdellovibrio	Kurthia-Burkholderia_Caballeronia_Paraburkholderia	Varibaculum-Clostridium_sensu_stricto_1
CHKCI001-Bdellovibrio	Monoglobus-Burkholderia_Caballeronia_Paraburkholderia	Deinococcus-Collinsella
Candidatus_Adlerbacteria-Bdellovibrio	Muribaculaceae-Burkholderia_Caballeronia_Paraburkholderia	Dyella-Collinsella
Candidatus_Kaiserbacteria-Bdellovibrio	Peptoclostridium-Burkholderia_Caballeronia_Paraburkholderia	Enhydrobacter-Collinsella
Caulobacter-Bdellovibrio	Ralstonia-Burkholderia_Caballeronia_Paraburkholderia	Lachnoclostridium-Collinsella
Colidextribacter-Bdellovibrio	Rhodococcus-Burkholderia_Caballeronia_Paraburkholderia	Lactococcus-Collinsella
Coprobacter-Bdellovibrio	Subgroup_2-Burkholderia_Caballeronia_Paraburkholderia	Methylobacterium_Methylorubrum-Collinsella
Cupriavidus-Bdellovibrio	Variovorax-Burkholderia_Caballeronia_Paraburkholderia	Pseudomonas-Collinsella
Enterobacter-Bdellovibrio	Corynebacterium-Butyricicoccus	Staphylococcus-Collinsella
Enterococcus-Bdellovibrio	Cutibacterium-Butyricicoccus	Subgroup_2-Collinsella
Eubacterium_coprostanoligenes_group-Bdellovibrio	Enhydrobacter-Butyricicoccus	Varibaculum-Collinsella
GCA_900066575-Bdellovibrio	Faecalitalea-Butyricicoccus	Variovorax-Collinsella
Gastranaerophilales-Bdellovibrio	Flavonifractor-Butyricicoccus	Incertae_Sedis-Corynebacterium
Oscillibacter-Bdellovibrio	Kurthia-Butyricicoccus	Methylobacterium_Methylorubrum-Corynebacterium
Phascolarctobacterium-Bdellovibrio	Monoglobus-Butyricicoccus	Subgroup_2-Corynebacterium
Psychrobacter-Bdellovibrio	Muribaculaceae-Butyricicoccus	Lactococcus-Cutibacterium
Rikenella-Bdellovibrio	Novosphingobium-Butyricicoccus	Pseudomonas-Cutibacterium
Rikenellaceae_RC9_gut_group-Bdellovibrio	Obscuribacteraceae-Butyricicoccus	Dyella-Deinococcus
Rothia-Bdellovibrio	Olsenella-Butyricicoccus	Faecalitalea-Deinococcus
Ruminococcus_torques_group-Bdellovibrio	Peptoclostridium-Butyricicoccus	Flavonifractor-Deinococcus
Slackia-Bdellovibrio	Proteus-Butyricicoccus	Fournierella-Deinococcus
Sphaerochaeta-Bdellovibrio	Psychrobacter-Butyricicoccus	Fusobacterium-Deinococcus
Sutterella-Bdellovibrio	Rhodococcus-Butyricicoccus	Incertae_Sedis-Deinococcus
TRA3_20-Bdellovibrio	Rubrobacter-Butyricicoccus	Lachnoclostridium-Deinococcus
Brachybacterium-Bilophila	Staphylococcus-Butyricicoccus	Lactobacillus-Deinococcus
Butyricimonas-Bilophila	Dyella-Campylobacter	Mesorhizobium-Deinococcus
CHKCI001-Bilophila	Fusobacterium-Campylobacter	Methylobacterium_Methylorubrum-Deinococcus
Candidatus_Kaiserbacteria-Bilophila	Muribaculaceae-Campylobacter	Parabacteroides-Deinococcus
Caulobacter-Bilophila	Novosphingobium-Campylobacter	Pseudomonas-Deinococcus
Colidextribacter-Bilophila	Olsenella-Campylobacter	Sellimonas-Deinococcus
Collinsella-Bilophila	Parabacteroides-Campylobacter	Subgroup_2-Deinococcus
Coprobacter-Bilophila	Proteus-Campylobacter	Varibaculum-Deinococcus
Cupriavidus-Bilophila	Ralstonia-Campylobacter	Faecalitalea-Dyella
Enterobacter-Bilophila	Lachnoclostridium-Candidatus_Adlerbacteria	Flavonifractor-Dyella
Eubacterium_coprostanoligenes_group-Bilophila	Novosphingobium-Candidatus_Adlerbacteria	Fournierella-Dyella
Flavonifractor-Bilophila	Peptoclostridium-Candidatus_Adlerbacteria	Fusobacterium-Dyella
GCA_900066575-Bilophila	Proteus-Candidatus_Adlerbacteria	Incertae_Sedis-Dyella
Gaiella-Bilophila	Varibaculum-Candidatus_Adlerbacteria	Lachnoclostridium-Dyella
Gastranaerophilales-Bilophila	Corynebacterium-Candidatus_Arthromitus	Lactobacillus-Dyella
Oscillibacter-Bilophila	Deinococcus-Candidatus_Arthromitus	Lactococcus-Dyella
Phascolarctobacterium-Bilophila	Enhydrobacter-Candidatus_Arthromitus	Mesorhizobium-Dyella
Rikenella-Bilophila	Fournierella-Candidatus_Arthromitus	Methylobacterium_Methylorubrum-Dyella
Rikenellaceae_RC9_gut_group-Bilophila	Kurthia-Candidatus_Arthromitus	Parabacteroides-Dyella
Rothia-Bilophila	Lachnoclostridium-Candidatus_Arthromitus	Pseudomonas-Dyella
Ruminococcus_torques_group-Bilophila	Lactobacillus-Candidatus_Arthromitus	Psychrobacter-Dyella
Slackia-Bilophila	Lactococcus-Candidatus_Arthromitus	Sellimonas-Dyella
Sphaerochaeta-Bilophila	Novosphingobium-Candidatus_Arthromitus	Varibaculum-Dyella
Sulfuritalea-Bilophila	Obscuribacteraceae-Candidatus_Arthromitus	Variovorax-Dyella
Sutterella-Bilophila	Parabacteroides-Candidatus_Arthromitus	Incertae_Sedis-Enhydrobacter
TRA3_20-Bilophila	Peptoclostridium-Candidatus_Arthromitus	Lactococcus-Enhydrobacter
Burkholderia_Caballeronia_Paraburkholderia-Blautia	Proteus-Candidatus_Arthromitus	Mesorhizobium-Enhydrobacter
Butyricicoccus-Blautia	Psychrobacter-Candidatus_Arthromitus	Methylobacterium_Methylorubrum-Enhydrobacter
CHKCI001-Blautia	Reyranella-Candidatus_Arthromitus	Subgroup_2-Enhydrobacter
Candidatus_Kaiserbacteria-Blautia	Rhodococcus-Candidatus_Arthromitus	Varibaculum-Enhydrobacter
Candidatus_Nomurabacteria-Blautia	Sellimonas-Candidatus_Arthromitus	Lactococcus-Faecalitalea
Caulobacter-Blautia	Staphylococcus-Candidatus_Arthromitus	Methylobacterium_Methylorubrum-Faecalitalea
Coprobacter-Blautia	Variovorax-Candidatus_Arthromitus	Olsenella-Faecalitalea
Cutibacterium-Blautia	Cutibacterium-Candidatus_Nomurabacteria	Parabacteroides-Faecalitalea
Enterobacter-Blautia	Dyella-Candidatus_Nomurabacteria	Pseudomonas-Faecalitalea
Enterococcus-Blautia	Kurthia-Candidatus_Nomurabacteria	Subgroup_2-Faecalitalea
Eubacterium_coprostanoligenes_group-Blautia	Monoglobus-Candidatus_Nomurabacteria	Varibaculum-Faecalitalea
Faecalitalea-Blautia	Muribaculaceae-Candidatus_Nomurabacteria	Variovorax-Faecalitalea
Fournierella-Blautia	Novosphingobium-Candidatus_Nomurabacteria	Incertae_Sedis-Flavonifractor
Gastranaerophilales-Blautia	Obscuribacteraceae-Candidatus_Nomurabacteria	Lactococcus-Flavonifractor
Parabacteroides-Blautia	Peptoclostridium-Candidatus_Nomurabacteria	Methylobacterium_Methylorubrum-Flavonifractor
Phascolarctobacterium-Blautia	Proteus-Candidatus_Nomurabacteria	Pseudomonas-Flavonifractor
Ralstonia-Blautia	Rhodococcus-Candidatus_Nomurabacteria	Subgroup_2-Flavonifractor
Ruminococcus_torques_group-Blautia	Rubrobacter-Candidatus_Nomurabacteria	Varibaculum-Flavonifractor
Sphingomonas-Blautia	Sphingomonas-Candidatus_Nomurabacteria	Variovorax-Flavonifractor
Sutterella-Blautia	Enhydrobacter-Chloroplast	Incertae_Sedis-Fournierella
TRA3_20-Blautia	Enterococcus-Chloroplast	Lactococcus-Fournierella
Brevundimonas-Brachybacterium	Kurthia-Chloroplast	Methylobacterium_Methylorubrum-Fournierella
Butyricimonas-Brachybacterium	Monoglobus-Chloroplast	Parabacteroides-Fournierella
CHKCI001-Brachybacterium	Muribaculaceae-Chloroplast	Pseudomonas-Fournierella
Campylobacter-Brachybacterium	Novosphingobium-Chloroplast	Psychrobacter-Fournierella
Candidatus_Arthromitus-Brachybacterium	Obscuribacteraceae-Chloroplast	Rubrobacter-Fournierella
Candidatus_Kaiserbacteria-Brachybacterium	Pelomonas-Chloroplast	Sphingomonas-Fournierella
Candidatus_Nomurabacteria-Brachybacterium	Peptoclostridium-Chloroplast	Staphylococcus-Fournierella
Caulobacter-Brachybacterium	Proteus-Chloroplast	Subgroup_2-Fournierella
Chloroplast-Brachybacterium	Reyranella-Chloroplast	Varibaculum-Fournierella
Colidextribacter-Brachybacterium	Rubrobacter-Chloroplast	Variovorax-Fournierella
Coprobacter-Brachybacterium	Dyella-Clostridium_sensu_stricto_1	Lactococcus-Fusobacterium
Corynebacterium-Brachybacterium	Kurthia-Clostridium_sensu_stricto_1	Methylobacterium_Methylorubrum-Fusobacterium
Cupriavidus-Brachybacterium	Methylobacterium_Methylorubrum-Clostridium_sensu_stricto_1	Pseudomonas-Fusobacterium
Deinococcus-Brachybacterium	Muribaculaceae-Clostridium_sensu_stricto_1	Ralstonia-Fusobacterium
Dyella-Brachybacterium	Obscuribacteraceae-Clostridium_sensu_stricto_1	Subgroup_2-Fusobacterium
Enhydrobacter-Brachybacterium	Olsenella-Clostridium_sensu_stricto_1	Varibaculum-Fusobacterium
Enterobacter-Brachybacterium	Subgroup_2-Clostridium_sensu_stricto_1	Variovorax-Fusobacterium
Eubacterium_coprostanoligenes_group-Brachybacterium	Fournierella-Collinsella	Lactococcus-Incertae_Sedis
GCA_900066575-Brachybacterium	Kurthia-Collinsella	Methylobacterium_Methylorubrum-Incertae_Sedis
Gaiella-Brachybacterium	Muribaculaceae-Collinsella	Olsenella-Incertae_Sedis
Gastranaerophilales-Brachybacterium	Novosphingobium-Collinsella	Parabacteroides-Incertae_Sedis
Lactococcus-Brachybacterium	Obscuribacteraceae-Collinsella	Pseudomonas-Incertae_Sedis
Methylobacterium_Methylorubrum-Brachybacterium	Olsenella-Collinsella	Reyranella-Incertae_Sedis
Oscillibacter-Brachybacterium	Parabacteroides-Collinsella	Rhodococcus-Incertae_Sedis
Pseudomonas-Brachybacterium	Proteus-Collinsella	Rubrobacter-Incertae_Sedis
Rikenellaceae_RC9_gut_group-Brachybacterium	Psychrobacter-Collinsella	Sellimonas-Incertae_Sedis
Sellimonas-Brachybacterium	Rhodococcus-Collinsella	Subgroup_2-Incertae_Sedis
Sphaerochaeta-Brachybacterium	Rubrobacter-Collinsella	Varibaculum-Incertae_Sedis
Subgroup_2-Brachybacterium	Sellimonas-Collinsella	Variovorax-Incertae_Sedis
Sutterella-Brachybacterium	Deinococcus-Corynebacterium	Lactobacillus-Lachnoclostridium
TRA3_20-Brachybacterium	Faecalitalea-Corynebacterium	Lactococcus-Lachnoclostridium
Varibaculum-Brachybacterium	Fusobacterium-Corynebacterium	Methylobacterium_Methylorubrum-Lachnoclostridium
Variovorax-Brachybacterium	Kurthia-Corynebacterium	Pseudomonas-Lachnoclostridium
Butyricimonas-Bradyrhizobium	Monoglobus-Corynebacterium	Rubrobacter-Lachnoclostridium
CHKCI001-Bradyrhizobium	Muribaculaceae-Corynebacterium	Staphylococcus-Lachnoclostridium
Campylobacter-Bradyrhizobium	Novosphingobium-Corynebacterium	Subgroup_2-Lachnoclostridium
Candidatus_Kaiserbacteria-Bradyrhizobium	Obscuribacteraceae-Corynebacterium	Varibaculum-Lachnoclostridium
Caulobacter-Bradyrhizobium	Peptoclostridium-Corynebacterium	Variovorax-Lachnoclostridium
Colidextribacter-Bradyrhizobium	Psychrobacter-Corynebacterium	Methylobacterium_Methylorubrum-Lactobacillus
Coprobacter-Bradyrhizobium	Varibaculum-Corynebacterium	Pseudomonas-Lactobacillus
Cupriavidus-Bradyrhizobium	Deinococcus-Cutibacterium	Rubrobacter-Lactobacillus
Cutibacterium-Bradyrhizobium	Dyella-Cutibacterium	Subgroup_2-Lactobacillus
Deinococcus-Bradyrhizobium	Enhydrobacter-Cutibacterium	Varibaculum-Lactobacillus
Enterobacter-Bradyrhizobium	Escherichia_Shigella-Cutibacterium	Methylobacterium_Methylorubrum-Lactococcus
Eubacterium_coprostanoligenes_group-Bradyrhizobium	Flavonifractor-Cutibacterium	Olsenella-Lactococcus
GCA_900066575-Bradyrhizobium	Fournierella-Cutibacterium	Parabacteroides-Lactococcus
Gaiella-Bradyrhizobium	Fusobacterium-Cutibacterium	Pseudomonas-Lactococcus
Gastranaerophilales-Bradyrhizobium	Kurthia-Cutibacterium	Rubrobacter-Lactococcus
Lactobacillus-Bradyrhizobium	Mesorhizobium-Cutibacterium	Sellimonas-Lactococcus
Lactococcus-Bradyrhizobium	Methylobacterium_Methylorubrum-Cutibacterium	Subgroup_2-Lactococcus
Methylobacterium_Methylorubrum-Bradyrhizobium	Monoglobus-Cutibacterium	Varibaculum-Lactococcus
Oscillibacter-Bradyrhizobium	Muribaculaceae-Cutibacterium	Variovorax-Lactococcus
Pelomonas-Bradyrhizobium	Novosphingobium-Cutibacterium	Methylobacterium_Methylorubrum-Mesorhizobium
Phascolarctobacterium-Bradyrhizobium	Olsenella-Cutibacterium	Olsenella-Mesorhizobium
Pseudomonas-Bradyrhizobium	Parabacteroides-Cutibacterium	Pseudomonas-Mesorhizobium
Rikenella-Bradyrhizobium	Peptoclostridium-Cutibacterium	Varibaculum-Mesorhizobium
Rikenellaceae_RC9_gut_group-Bradyrhizobium	Proteus-Cutibacterium	Olsenella-Methylobacterium_Methylorubrum
Slackia-Bradyrhizobium	Sellimonas-Cutibacterium	Parabacteroides-Methylobacterium_Methylorubrum
Sphaerochaeta-Bradyrhizobium	Subgroup_2-Cutibacterium	Pseudomonas-Methylobacterium_Methylorubrum
Sphingomonas-Bradyrhizobium	Varibaculum-Cutibacterium	Reyranella-Methylobacterium_Methylorubrum
Subgroup_2-Bradyrhizobium	Variovorax-Cutibacterium	Rubrobacter-Methylobacterium_Methylorubrum
Sutterella-Bradyrhizobium	Escherichia_Shigella-Deinococcus	Sellimonas-Methylobacterium_Methylorubrum
TRA3_20-Bradyrhizobium	Lactococcus-Deinococcus	Varibaculum-Methylobacterium_Methylorubrum
Variovorax-Bradyrhizobium	Monoglobus-Deinococcus	Variovorax-Methylobacterium_Methylorubrum
Butyricimonas-Brevundimonas	Muribaculaceae-Deinococcus	Reyranella-Olsenella
CHKCI001-Brevundimonas	Novosphingobium-Deinococcus	Subgroup_2-Olsenella
Candidatus_Adlerbacteria-Brevundimonas	Olsenella-Deinococcus	Varibaculum-Olsenella
Candidatus_Kaiserbacteria-Brevundimonas	Peptoclostridium-Deinococcus	Variovorax-Olsenella
Caulobacter-Brevundimonas	Proteus-Deinococcus	Pseudomonas-Parabacteroides
Colidextribacter-Brevundimonas	Ralstonia-Deinococcus	Psychrobacter-Parabacteroides
Coprobacter-Brevundimonas	Reyranella-Deinococcus	Rubrobacter-Parabacteroides
Cupriavidus-Brevundimonas	Rubrobacter-Deinococcus	Sphingomonas-Parabacteroides
Enterobacter-Brevundimonas	Variovorax-Deinococcus	Staphylococcus-Parabacteroides
Eubacterium_coprostanoligenes_group-Brevundimonas	Enhydrobacter-Dyella	Subgroup_2-Parabacteroides
GCA_900066575-Brevundimonas	Kurthia-Dyella	Varibaculum-Parabacteroides
Gastranaerophilales-Brevundimonas	Monoglobus-Dyella	Variovorax-Parabacteroides
Lactococcus-Brevundimonas	Muribaculaceae-Dyella	Rubrobacter-Pelomonas
Oscillibacter-Brevundimonas	Novosphingobium-Dyella	Varibaculum-Pelomonas
Phascolarctobacterium-Brevundimonas	Obscuribacteraceae-Dyella	Sellimonas-Pseudomonas
Pseudomonas-Brevundimonas	Olsenella-Dyella	Subgroup_2-Pseudomonas
Rikenella-Brevundimonas	Pelomonas-Dyella	Varibaculum-Pseudomonas
Rikenellaceae_RC9_gut_group-Brevundimonas	Peptoclostridium-Dyella	Variovorax-Pseudomonas
Rothia-Brevundimonas	Proteus-Dyella	Sellimonas-Psychrobacter
Ruminococcus_torques_group-Brevundimonas	Reyranella-Dyella	Varibaculum-Psychrobacter
Slackia-Brevundimonas	Rhodococcus-Dyella	Variovorax-Ralstonia
Sphaerochaeta-Brevundimonas	Rubrobacter-Dyella	Rubrobacter-Reyranella
Sutterella-Brevundimonas	Sphingomonas-Dyella	Varibaculum-Rhodococcus
TRA3_20-Brevundimonas	Staphylococcus-Dyella	Variovorax-Rhodococcus
Butyricimonas-Burkholderia_Caballeronia_Paraburkholderia	Subgroup_2-Dyella	Sellimonas-Rubrobacter
Candidatus_Adlerbacteria-Burkholderia_Caballeronia_Paraburkholderia	Faecalitalea-Enhydrobacter	Varibaculum-Rubrobacter
Colidextribacter-Burkholderia_Caballeronia_Paraburkholderia	Flavonifractor-Enhydrobacter	Variovorax-Rubrobacter
Collinsella-Burkholderia_Caballeronia_Paraburkholderia	Fournierella-Enhydrobacter	Sphingomonas-Sellimonas
Coprobacter-Burkholderia_Caballeronia_Paraburkholderia	Fusobacterium-Enhydrobacter	Staphylococcus-Sellimonas
Eubacterium_coprostanoligenes_group-Burkholderia_Caballeronia_Paraburkholderia	Kurthia-Enhydrobacter	Subgroup_2-Sellimonas
GCA_900066575-Burkholderia_Caballeronia_Paraburkholderia	Lachnoclostridium-Enhydrobacter	Varibaculum-Sellimonas
Gastranaerophilales-Burkholderia_Caballeronia_Paraburkholderia	Monoglobus-Enhydrobacter	Variovorax-Sellimonas
Olsenella-Burkholderia_Caballeronia_Paraburkholderia	Muribaculaceae-Enhydrobacter	Varibaculum-Subgroup_2
Oscillibacter-Burkholderia_Caballeronia_Paraburkholderia	Obscuribacteraceae-Enhydrobacter	Variovorax-Varibaculum
Parabacteroides-Burkholderia_Caballeronia_Paraburkholderia	Olsenella-Enhydrobacter
Phascolarctobacterium-Burkholderia_Caballeronia_Paraburkholderia	Parabacteroides-Enhydrobacter
Rikenellaceae_RC9_gut_group-Burkholderia_Caballeronia_Paraburkholderia	Peptoclostridium-Enhydrobacter
Rothia-Burkholderia_Caballeronia_Paraburkholderia	Pseudomonas-Enhydrobacter
Rubrobacter-Burkholderia_Caballeronia_Paraburkholderia	Reyranella-Enhydrobacter
Sphaerochaeta-Burkholderia_Caballeronia_Paraburkholderia	Rubrobacter-Enhydrobacter
Sutterella-Burkholderia_Caballeronia_Paraburkholderia	Sellimonas-Enhydrobacter
Candidatus_Adlerbacteria-Butyricicoccus	Pelomonas-Enterococcus
Candidatus_Kaiserbacteria-Butyricicoccus	Reyranella-Enterococcus
Candidatus_Nomurabacteria-Butyricicoccus	Rubrobacter-Enterococcus
Caulobacter-Butyricicoccus	Staphylococcus-Enterococcus
Coprobacter-Butyricicoccus	Incertae_Sedis-Escherichia_Shigella
Enterobacter-Butyricicoccus	Muribaculaceae-Escherichia_Shigella
Eubacterium_coprostanoligenes_group-Butyricicoccus	Novosphingobium-Escherichia_Shigella
Fournierella-Butyricicoccus	Proteus-Escherichia_Shigella
Gaiella-Butyricicoccus	Flavonifractor-Faecalitalea
Gastranaerophilales-Butyricicoccus	Fournierella-Faecalitalea
Phascolarctobacterium-Butyricicoccus	Kurthia-Faecalitalea
Ralstonia-Butyricicoccus	Mesorhizobium-Faecalitalea
Slackia-Butyricicoccus	Muribaculaceae-Faecalitalea
TRA3_20-Butyricicoccus	Novosphingobium-Faecalitalea
CHKCI001-Butyricimonas	Obscuribacteraceae-Faecalitalea
Campylobacter-Butyricimonas	Peptoclostridium-Faecalitalea
Candidatus_Adlerbacteria-Butyricimonas	Proteus-Faecalitalea
Candidatus_Arthromitus-Butyricimonas	Psychrobacter-Faecalitalea
Candidatus_Kaiserbacteria-Butyricimonas	Ralstonia-Faecalitalea
Candidatus_Nomurabacteria-Butyricimonas	Reyranella-Faecalitalea
Caulobacter-Butyricimonas	Rhodococcus-Faecalitalea
Chloroplast-Butyricimonas	Rubrobacter-Faecalitalea
Colidextribacter-Butyricimonas	Staphylococcus-Faecalitalea
Collinsella-Butyricimonas	Kurthia-Flavonifractor
Coprobacter-Butyricimonas	Mesorhizobium-Flavonifractor
Cupriavidus-Butyricimonas	Muribaculaceae-Flavonifractor
Cutibacterium-Butyricimonas	Novosphingobium-Flavonifractor
Deinococcus-Butyricimonas	Obscuribacteraceae-Flavonifractor
Dyella-Butyricimonas	Olsenella-Flavonifractor
Enhydrobacter-Butyricimonas	Parabacteroides-Flavonifractor
Enterobacter-Butyricimonas	Peptoclostridium-Flavonifractor
Faecalitalea-Butyricimonas	Proteus-Flavonifractor
Flavonifractor-Butyricimonas	Psychrobacter-Flavonifractor
Fusobacterium-Butyricimonas	Reyranella-Flavonifractor
GCA_900066575-Butyricimonas	Rhodococcus-Flavonifractor
Gaiella-Butyricimonas	Rubrobacter-Flavonifractor
Gastranaerophilales-Butyricimonas	Sellimonas-Flavonifractor
Incertae_Sedis-Butyricimonas	Staphylococcus-Flavonifractor
Lactobacillus-Butyricimonas	Kurthia-Fournierella
Lactococcus-Butyricimonas	Monoglobus-Fournierella
Mesorhizobium-Butyricimonas	Muribaculaceae-Fournierella
Methylobacterium_Methylorubrum-Butyricimonas	Novosphingobium-Fournierella
Olsenella-Butyricimonas	Obscuribacteraceae-Fournierella
Oscillibacter-Butyricimonas	Olsenella-Fournierella
Parabacteroides-Butyricimonas	Pelomonas-Fournierella
Pelomonas-Butyricimonas	Peptoclostridium-Fournierella
Phascolarctobacterium-Butyricimonas	Proteus-Fournierella
Pseudomonas-Butyricimonas	Reyranella-Fournierella
Psychrobacter-Butyricimonas	Rhodococcus-Fournierella
Ralstonia-Butyricimonas	Kurthia-Fusobacterium
Reyranella-Butyricimonas	Muribaculaceae-Fusobacterium
Rhodococcus-Butyricimonas	Novosphingobium-Fusobacterium
Rikenella-Butyricimonas	Obscuribacteraceae-Fusobacterium
Rikenellaceae_RC9_gut_group-Butyricimonas	Olsenella-Fusobacterium
Rothia-Butyricimonas	Proteus-Fusobacterium
Rubrobacter-Butyricimonas	Psychrobacter-Fusobacterium
Ruminococcus_torques_group-Butyricimonas	Rhodococcus-Fusobacterium
Slackia-Butyricimonas	Rubrobacter-Fusobacterium
Sphaerochaeta-Butyricimonas	Staphylococcus-Fusobacterium
Sphingomonas-Butyricimonas	Kurthia-Incertae_Sedis
Staphylococcus-Butyricimonas	Mesorhizobium-Incertae_Sedis
Subgroup_2-Butyricimonas	Monoglobus-Incertae_Sedis
Sulfuritalea-Butyricimonas	Muribaculaceae-Incertae_Sedis
Sutterella-Butyricimonas	Novosphingobium-Incertae_Sedis
TRA3_20-Butyricimonas	Obscuribacteraceae-Incertae_Sedis
Varibaculum-Butyricimonas	Peptoclostridium-Incertae_Sedis
Variovorax-Butyricimonas	Proteus-Incertae_Sedis
Campylobacter-CHKCI001	Psychrobacter-Incertae_Sedis
Candidatus_Adlerbacteria-CHKCI001	Ralstonia-Incertae_Sedis
Candidatus_Kaiserbacteria-CHKCI001	Staphylococcus-Incertae_Sedis
Candidatus_Nomurabacteria-CHKCI001	Lachnoclostridium-Kurthia
Caulobacter-CHKCI001	Lactobacillus-Kurthia
Chloroplast-CHKCI001	Lactococcus-Kurthia
Clostridium_sensu_stricto_1-CHKCI001	Mesorhizobium-Kurthia
Coprobacter-CHKCI001	Methylobacterium_Methylorubrum-Kurthia
Cutibacterium-CHKCI001	Monoglobus-Kurthia
Deinococcus-CHKCI001	Muribaculaceae-Kurthia
Dyella-CHKCI001	Novosphingobium-Kurthia
Enterobacter-CHKCI001	Obscuribacteraceae-Kurthia
Enterococcus-CHKCI001	Olsenella-Kurthia
Eubacterium_coprostanoligenes_group-CHKCI001	Parabacteroides-Kurthia
Fournierella-CHKCI001	Pelomonas-Kurthia
GCA_900066575-CHKCI001	Peptoclostridium-Kurthia
Gaiella-CHKCI001	Proteus-Kurthia
Gastranaerophilales-CHKCI001	Pseudomonas-Kurthia
Incertae_Sedis-CHKCI001	Reyranella-Kurthia
Lactococcus-CHKCI001	Rhodococcus-Kurthia
Mesorhizobium-CHKCI001	Rubrobacter-Kurthia
Methylobacterium_Methylorubrum-CHKCI001	Sellimonas-Kurthia
Pseudomonas-CHKCI001	Subgroup_2-Kurthia
Psychrobacter-CHKCI001	Varibaculum-Kurthia
Ralstonia-CHKCI001	Monoglobus-Lachnoclostridium
Reyranella-CHKCI001	Muribaculaceae-Lachnoclostridium
Rikenellaceae_RC9_gut_group-CHKCI001	Novosphingobium-Lachnoclostridium
Rothia-CHKCI001	Obscuribacteraceae-Lachnoclostridium
Rubrobacter-CHKCI001	Olsenella-Lachnoclostridium
Ruminococcus_torques_group-CHKCI001	Proteus-Lachnoclostridium
Sphingomonas-CHKCI001	Psychrobacter-Lachnoclostridium
Staphylococcus-CHKCI001	Rhodococcus-Lachnoclostridium
Subgroup_2-CHKCI001	Sphingomonas-Lachnoclostridium
Sulfuritalea-CHKCI001	Muribaculaceae-Lactobacillus
TRA3_20-CHKCI001	Novosphingobium-Lactobacillus
Varibaculum-CHKCI001	Obscuribacteraceae-Lactobacillus
Variovorax-CHKCI001	Monoglobus-Lactococcus
Candidatus_Kaiserbacteria-Campylobacter	Muribaculaceae-Lactococcus
Chloroplast-Campylobacter	Novosphingobium-Lactococcus
Colidextribacter-Campylobacter	Obscuribacteraceae-Lactococcus
Coprobacter-Campylobacter	Peptoclostridium-Lactococcus
Cupriavidus-Campylobacter	Psychrobacter-Lactococcus
Enhydrobacter-Campylobacter	Reyranella-Lactococcus
Enterobacter-Campylobacter	Monoglobus-Mesorhizobium
Eubacterium_coprostanoligenes_group-Campylobacter	Muribaculaceae-Mesorhizobium
Flavonifractor-Campylobacter	Novosphingobium-Mesorhizobium
Gaiella-Campylobacter	Obscuribacteraceae-Mesorhizobium
Gastranaerophilales-Campylobacter	Peptoclostridium-Mesorhizobium
Lactobacillus-Campylobacter	Proteus-Mesorhizobium
Phascolarctobacterium-Campylobacter	Psychrobacter-Mesorhizobium
Rikenella-Campylobacter	Rubrobacter-Mesorhizobium
Rothia-Campylobacter	Subgroup_2-Mesorhizobium
Sellimonas-Campylobacter	Variovorax-Mesorhizobium
Slackia-Campylobacter	Monoglobus-Methylobacterium_Methylorubrum
Subgroup_2-Campylobacter	Muribaculaceae-Methylobacterium_Methylorubrum
TRA3_20-Campylobacter	Novosphingobium-Methylobacterium_Methylorubrum
Colidextribacter-Candidatus_Adlerbacteria	Obscuribacteraceae-Methylobacterium_Methylorubrum
Coprobacter-Candidatus_Adlerbacteria	Peptoclostridium-Methylobacterium_Methylorubrum
Deinococcus-Candidatus_Adlerbacteria	Proteus-Methylobacterium_Methylorubrum
Enterobacter-Candidatus_Adlerbacteria	Psychrobacter-Methylobacterium_Methylorubrum
Enterococcus-Candidatus_Adlerbacteria	Subgroup_2-Methylobacterium_Methylorubrum
Eubacterium_coprostanoligenes_group-Candidatus_Adlerbacteria	Novosphingobium-Monoglobus
Fusobacterium-Candidatus_Adlerbacteria	Obscuribacteraceae-Monoglobus
GCA_900066575-Candidatus_Adlerbacteria	Olsenella-Monoglobus
Gastranaerophilales-Candidatus_Adlerbacteria	Parabacteroides-Monoglobus
Olsenella-Candidatus_Adlerbacteria	Peptoclostridium-Monoglobus
Oscillibacter-Candidatus_Adlerbacteria	Proteus-Monoglobus
Parabacteroides-Candidatus_Adlerbacteria	Pseudomonas-Monoglobus
Rikenellaceae_RC9_gut_group-Candidatus_Adlerbacteria	Psychrobacter-Monoglobus
Rubrobacter-Candidatus_Adlerbacteria	Reyranella-Monoglobus
Sphaerochaeta-Candidatus_Adlerbacteria	Rhodococcus-Monoglobus
Sutterella-Candidatus_Adlerbacteria	Rubrobacter-Monoglobus
Candidatus_Kaiserbacteria-Candidatus_Arthromitus	Sellimonas-Monoglobus
Colidextribacter-Candidatus_Arthromitus	Staphylococcus-Monoglobus
Cupriavidus-Candidatus_Arthromitus	Subgroup_2-Monoglobus
Cutibacterium-Candidatus_Arthromitus	Varibaculum-Monoglobus
Enterobacter-Candidatus_Arthromitus	Variovorax-Monoglobus
GCA_900066575-Candidatus_Arthromitus	Novosphingobium-Muribaculaceae
Gaiella-Candidatus_Arthromitus	Obscuribacteraceae-Muribaculaceae
Oscillibacter-Candidatus_Arthromitus	Olsenella-Muribaculaceae
Rikenella-Candidatus_Arthromitus	Parabacteroides-Muribaculaceae
Rikenellaceae_RC9_gut_group-Candidatus_Arthromitus	Pelomonas-Muribaculaceae
Rothia-Candidatus_Arthromitus	Peptoclostridium-Muribaculaceae
Sphaerochaeta-Candidatus_Arthromitus	Proteus-Muribaculaceae
Sulfuritalea-Candidatus_Arthromitus	Pseudomonas-Muribaculaceae
Sutterella-Candidatus_Arthromitus	Psychrobacter-Muribaculaceae
TRA3_20-Candidatus_Arthromitus	Reyranella-Muribaculaceae
Candidatus_Nomurabacteria-Candidatus_Kaiserbacteria	Rhodococcus-Muribaculaceae
Chloroplast-Candidatus_Kaiserbacteria	Rubrobacter-Muribaculaceae
Colidextribacter-Candidatus_Kaiserbacteria	Sellimonas-Muribaculaceae
Collinsella-Candidatus_Kaiserbacteria	Staphylococcus-Muribaculaceae
Coprobacter-Candidatus_Kaiserbacteria	Subgroup_2-Muribaculaceae
Corynebacterium-Candidatus_Kaiserbacteria	Varibaculum-Muribaculaceae
Cupriavidus-Candidatus_Kaiserbacteria	Variovorax-Muribaculaceae
Deinococcus-Candidatus_Kaiserbacteria	Obscuribacteraceae-Novosphingobium
Dyella-Candidatus_Kaiserbacteria	Olsenella-Novosphingobium
Enhydrobacter-Candidatus_Kaiserbacteria	Parabacteroides-Novosphingobium
Enterobacter-Candidatus_Kaiserbacteria	Peptoclostridium-Novosphingobium
Eubacterium_coprostanoligenes_group-Candidatus_Kaiserbacteria	Proteus-Novosphingobium
Faecalitalea-Candidatus_Kaiserbacteria	Pseudomonas-Novosphingobium
Flavonifractor-Candidatus_Kaiserbacteria	Psychrobacter-Novosphingobium
Fournierella-Candidatus_Kaiserbacteria	Ralstonia-Novosphingobium
Fusobacterium-Candidatus_Kaiserbacteria	Reyranella-Novosphingobium
GCA_900066575-Candidatus_Kaiserbacteria	Rubrobacter-Novosphingobium
Gaiella-Candidatus_Kaiserbacteria	Sellimonas-Novosphingobium
Gastranaerophilales-Candidatus_Kaiserbacteria	Subgroup_2-Novosphingobium
Incertae_Sedis-Candidatus_Kaiserbacteria	Varibaculum-Novosphingobium
Lachnoclostridium-Candidatus_Kaiserbacteria	Variovorax-Novosphingobium
Lactobacillus-Candidatus_Kaiserbacteria	Olsenella-Obscuribacteraceae
Lactococcus-Candidatus_Kaiserbacteria	Parabacteroides-Obscuribacteraceae
Methylobacterium_Methylorubrum-Candidatus_Kaiserbacteria	Peptoclostridium-Obscuribacteraceae
Olsenella-Candidatus_Kaiserbacteria	Proteus-Obscuribacteraceae
Oscillibacter-Candidatus_Kaiserbacteria	Pseudomonas-Obscuribacteraceae
Parabacteroides-Candidatus_Kaiserbacteria	Reyranella-Obscuribacteraceae
Phascolarctobacterium-Candidatus_Kaiserbacteria	Rubrobacter-Obscuribacteraceae
Pseudomonas-Candidatus_Kaiserbacteria	Sellimonas-Obscuribacteraceae
Ralstonia-Candidatus_Kaiserbacteria	Sphingomonas-Obscuribacteraceae
Reyranella-Candidatus_Kaiserbacteria	Subgroup_2-Obscuribacteraceae
Rhodococcus-Candidatus_Kaiserbacteria	Varibaculum-Obscuribacteraceae
Rikenella-Candidatus_Kaiserbacteria	Parabacteroides-Olsenella
Rikenellaceae_RC9_gut_group-Candidatus_Kaiserbacteria	Peptoclostridium-Olsenella
Rothia-Candidatus_Kaiserbacteria	Proteus-Olsenella
Rubrobacter-Candidatus_Kaiserbacteria	Pseudomonas-Olsenella
Ruminococcus_torques_group-Candidatus_Kaiserbacteria	Rhodococcus-Olsenella
Sellimonas-Candidatus_Kaiserbacteria	Rubrobacter-Olsenella
Slackia-Candidatus_Kaiserbacteria	Sellimonas-Olsenella
Sphaerochaeta-Candidatus_Kaiserbacteria	Pelomonas-Parabacteroides
Staphylococcus-Candidatus_Kaiserbacteria	Peptoclostridium-Parabacteroides
Sulfuritalea-Candidatus_Kaiserbacteria	Proteus-Parabacteroides
Sutterella-Candidatus_Kaiserbacteria	Rhodococcus-Parabacteroides
Varibaculum-Candidatus_Kaiserbacteria	Sellimonas-Parabacteroides
Variovorax-Candidatus_Kaiserbacteria	Sellimonas-Pelomonas
Caulobacter-Candidatus_Nomurabacteria	Staphylococcus-Pelomonas
Clostridium_sensu_stricto_1-Candidatus_Nomurabacteria	Proteus-Peptoclostridium
Colidextribacter-Candidatus_Nomurabacteria	Pseudomonas-Peptoclostridium
Coprobacter-Candidatus_Nomurabacteria	Psychrobacter-Peptoclostridium
Corynebacterium-Candidatus_Nomurabacteria	Reyranella-Peptoclostridium
Cupriavidus-Candidatus_Nomurabacteria	Rhodococcus-Peptoclostridium
Enterobacter-Candidatus_Nomurabacteria	Rubrobacter-Peptoclostridium
Enterococcus-Candidatus_Nomurabacteria	Sellimonas-Peptoclostridium
Escherichia_Shigella-Candidatus_Nomurabacteria	Staphylococcus-Peptoclostridium
Eubacterium_coprostanoligenes_group-Candidatus_Nomurabacteria	Subgroup_2-Peptoclostridium
Fusobacterium-Candidatus_Nomurabacteria	Varibaculum-Peptoclostridium
GCA_900066575-Candidatus_Nomurabacteria	Variovorax-Peptoclostridium
Gaiella-Candidatus_Nomurabacteria	Pseudomonas-Proteus
Gastranaerophilales-Candidatus_Nomurabacteria	Reyranella-Proteus
Lachnoclostridium-Candidatus_Nomurabacteria	Rhodococcus-Proteus
Lactobacillus-Candidatus_Nomurabacteria	Rubrobacter-Proteus
Mesorhizobium-Candidatus_Nomurabacteria	Sellimonas-Proteus
Oscillibacter-Candidatus_Nomurabacteria	Sphingomonas-Proteus
Phascolarctobacterium-Candidatus_Nomurabacteria	Subgroup_2-Proteus
Rikenella-Candidatus_Nomurabacteria	Varibaculum-Proteus
Rikenellaceae_RC9_gut_group-Candidatus_Nomurabacteria	Variovorax-Proteus
Rothia-Candidatus_Nomurabacteria	Reyranella-Pseudomonas
Ruminococcus_torques_group-Candidatus_Nomurabacteria	Rubrobacter-Pseudomonas
Slackia-Candidatus_Nomurabacteria	Rhodococcus-Ralstonia
Sphaerochaeta-Candidatus_Nomurabacteria	Rhodococcus-Reyranella
Sutterella-Candidatus_Nomurabacteria	Sellimonas-Reyranella
TRA3_20-Candidatus_Nomurabacteria	Sphingomonas-Reyranella
Chloroplast-Caulobacter	Subgroup_2-Reyranella
Colidextribacter-Caulobacter	Varibaculum-Reyranella
Collinsella-Caulobacter	Variovorax-Reyranella
Coprobacter-Caulobacter	Rubrobacter-Rhodococcus
Cupriavidus-Caulobacter	Sellimonas-Rhodococcus
Dyella-Caulobacter	Sphingomonas-Rubrobacter
Enhydrobacter-Caulobacter	Staphylococcus-Rubrobacter
Enterobacter-Caulobacter	Subgroup_2-Rubrobacter
Eubacterium_coprostanoligenes_group-Caulobacter	Varibaculum-Sphingomonas
Faecalitalea-Caulobacter
Flavonifractor-Caulobacter
Fournierella-Caulobacter
Fusobacterium-Caulobacter
GCA_900066575-Caulobacter
Gaiella-Caulobacter
Gastranaerophilales-Caulobacter
Incertae_Sedis-Caulobacter
Lachnoclostridium-Caulobacter
Lactobacillus-Caulobacter
Lactococcus-Caulobacter
Olsenella-Caulobacter
Oscillibacter-Caulobacter
Parabacteroides-Caulobacter
Phascolarctobacterium-Caulobacter
Pseudomonas-Caulobacter
Rikenella-Caulobacter
Rikenellaceae_RC9_gut_group-Caulobacter
Rothia-Caulobacter
Rubrobacter-Caulobacter
Ruminococcus_torques_group-Caulobacter
Sellimonas-Caulobacter
Slackia-Caulobacter
Sphaerochaeta-Caulobacter
Sulfuritalea-Caulobacter
Sutterella-Caulobacter
Varibaculum-Caulobacter
Variovorax-Caulobacter
Clostridium_sensu_stricto_1-Chloroplast
Colidextribacter-Chloroplast
Coprobacter-Chloroplast
Cupriavidus-Chloroplast
Cutibacterium-Chloroplast
Enterobacter-Chloroplast
Escherichia_Shigella-Chloroplast
Eubacterium_coprostanoligenes_group-Chloroplast
GCA_900066575-Chloroplast
Gaiella-Chloroplast
Gastranaerophilales-Chloroplast
Oscillibacter-Chloroplast
Phascolarctobacterium-Chloroplast
Psychrobacter-Chloroplast
Rikenella-Chloroplast
Rikenellaceae_RC9_gut_group-Chloroplast
Rothia-Chloroplast
Ruminococcus_torques_group-Chloroplast
Slackia-Chloroplast
Sphaerochaeta-Chloroplast
Sulfuritalea-Chloroplast
Sutterella-Chloroplast
TRA3_20-Chloroplast
Deinococcus-Clostridium_sensu_stricto_1
Gastranaerophilales-Clostridium_sensu_stricto_1
Pseudomonas-Clostridium_sensu_stricto_1
Psychrobacter-Clostridium_sensu_stricto_1
Coprobacter-Colidextribacter
Corynebacterium-Colidextribacter
Cupriavidus-Colidextribacter
Cutibacterium-Colidextribacter
Deinococcus-Colidextribacter
Dyella-Colidextribacter
Enhydrobacter-Colidextribacter
Enterobacter-Colidextribacter
Enterococcus-Colidextribacter
Eubacterium_coprostanoligenes_group-Colidextribacter
Faecalitalea-Colidextribacter
Fournierella-Colidextribacter
Fusobacterium-Colidextribacter
GCA_900066575-Colidextribacter
Gaiella-Colidextribacter
Gastranaerophilales-Colidextribacter
Incertae_Sedis-Colidextribacter
Lachnoclostridium-Colidextribacter
Lactococcus-Colidextribacter
Mesorhizobium-Colidextribacter
Methylobacterium_Methylorubrum-Colidextribacter
Olsenella-Colidextribacter
Oscillibacter-Colidextribacter
Pelomonas-Colidextribacter
Phascolarctobacterium-Colidextribacter
Pseudomonas-Colidextribacter
Psychrobacter-Colidextribacter
Ralstonia-Colidextribacter
Reyranella-Colidextribacter
Rhodococcus-Colidextribacter
Rikenella-Colidextribacter
Rikenellaceae_RC9_gut_group-Colidextribacter
Rothia-Colidextribacter
Rubrobacter-Colidextribacter
Sellimonas-Colidextribacter
Slackia-Colidextribacter
Sphaerochaeta-Colidextribacter
Sphingomonas-Colidextribacter
Staphylococcus-Colidextribacter
Subgroup_2-Colidextribacter
Sulfuritalea-Colidextribacter
Sutterella-Colidextribacter
TRA3_20-Colidextribacter
Varibaculum-Colidextribacter
Variovorax-Colidextribacter
Enterobacter-Collinsella
Flavonifractor-Collinsella
Gaiella-Collinsella
Incertae_Sedis-Collinsella
Lactobacillus-Collinsella
Rikenella-Collinsella
Rothia-Collinsella
TRA3_20-Collinsella
Cupriavidus-Coprobacter
Cutibacterium-Coprobacter
Deinococcus-Coprobacter
Dyella-Coprobacter
Enhydrobacter-Coprobacter
Enterobacter-Coprobacter
Eubacterium_coprostanoligenes_group-Coprobacter
Fournierella-Coprobacter
GCA_900066575-Coprobacter
Gaiella-Coprobacter
Gastranaerophilales-Coprobacter
Incertae_Sedis-Coprobacter
Lactococcus-Coprobacter
Mesorhizobium-Coprobacter
Methylobacterium_Methylorubrum-Coprobacter
Oscillibacter-Coprobacter
Pseudomonas-Coprobacter
Psychrobacter-Coprobacter
Ralstonia-Coprobacter
Reyranella-Coprobacter
Rhodococcus-Coprobacter
Rikenellaceae_RC9_gut_group-Coprobacter
Rothia-Coprobacter
Rubrobacter-Coprobacter
Sellimonas-Coprobacter
Slackia-Coprobacter
Sphaerochaeta-Coprobacter
Sphingomonas-Coprobacter
Staphylococcus-Coprobacter
Subgroup_2-Coprobacter
Sulfuritalea-Coprobacter
TRA3_20-Coprobacter
Varibaculum-Coprobacter
Variovorax-Coprobacter
Cupriavidus-Corynebacterium
Gaiella-Corynebacterium
Mesorhizobium-Corynebacterium
Rikenellaceae_RC9_gut_group-Corynebacterium
Rothia-Corynebacterium
Sutterella-Corynebacterium
Cutibacterium-Cupriavidus
Deinococcus-Cupriavidus
Dyella-Cupriavidus
Enterobacter-Cupriavidus
GCA_900066575-Cupriavidus
Gaiella-Cupriavidus
Gastranaerophilales-Cupriavidus
Incertae_Sedis-Cupriavidus
Lactococcus-Cupriavidus
Mesorhizobium-Cupriavidus
Methylobacterium_Methylorubrum-Cupriavidus
Oscillibacter-Cupriavidus
Pelomonas-Cupriavidus
Phascolarctobacterium-Cupriavidus
Pseudomonas-Cupriavidus
Psychrobacter-Cupriavidus
Rikenella-Cupriavidus
Rikenellaceae_RC9_gut_group-Cupriavidus
Rothia-Cupriavidus
Rubrobacter-Cupriavidus
Ruminococcus_torques_group-Cupriavidus
Sphaerochaeta-Cupriavidus
Sphingomonas-Cupriavidus
Staphylococcus-Cupriavidus
Subgroup_2-Cupriavidus
Sulfuritalea-Cupriavidus
Sutterella-Cupriavidus
TRA3_20-Cupriavidus
Varibaculum-Cupriavidus
Variovorax-Cupriavidus
Enterobacter-Cutibacterium
Enterococcus-Cutibacterium
Eubacterium_coprostanoligenes_group-Cutibacterium
GCA_900066575-Cutibacterium
Gastranaerophilales-Cutibacterium
Oscillibacter-Cutibacterium
Rikenella-Cutibacterium
Rikenellaceae_RC9_gut_group-Cutibacterium
Sphaerochaeta-Cutibacterium
Sphingomonas-Cutibacterium
Sutterella-Cutibacterium
Eubacterium_coprostanoligenes_group-Deinococcus
GCA_900066575-Deinococcus
Gaiella-Deinococcus
Gastranaerophilales-Deinococcus
Oscillibacter-Deinococcus
Phascolarctobacterium-Deinococcus
Rikenella-Deinococcus
Rikenellaceae_RC9_gut_group-Deinococcus
Rothia-Deinococcus
Ruminococcus_torques_group-Deinococcus
Slackia-Deinococcus
Sphaerochaeta-Deinococcus
Sulfuritalea-Deinococcus
Sutterella-Deinococcus
Enterobacter-Dyella
Eubacterium_coprostanoligenes_group-Dyella
GCA_900066575-Dyella
Gastranaerophilales-Dyella
Oscillibacter-Dyella
Phascolarctobacterium-Dyella
Rikenella-Dyella
Rikenellaceae_RC9_gut_group-Dyella
Rothia-Dyella
Ruminococcus_torques_group-Dyella
Slackia-Dyella
Sphaerochaeta-Dyella
Sutterella-Dyella
TRA3_20-Dyella
Enterobacter-Enhydrobacter
GCA_900066575-Enhydrobacter
Gaiella-Enhydrobacter
Gastranaerophilales-Enhydrobacter
Oscillibacter-Enhydrobacter
Phascolarctobacterium-Enhydrobacter
Rikenella-Enhydrobacter
Rikenellaceae_RC9_gut_group-Enhydrobacter
Rothia-Enhydrobacter
Sphaerochaeta-Enhydrobacter
Sulfuritalea-Enhydrobacter
Sutterella-Enhydrobacter
Variovorax-Enhydrobacter
Eubacterium_coprostanoligenes_group-Enterobacter
Faecalitalea-Enterobacter
Flavonifractor-Enterobacter
Fournierella-Enterobacter
Fusobacterium-Enterobacter
GCA_900066575-Enterobacter
Gaiella-Enterobacter
Gastranaerophilales-Enterobacter
Incertae_Sedis-Enterobacter
Lachnoclostridium-Enterobacter
Lactobacillus-Enterobacter
Lactococcus-Enterobacter
Mesorhizobium-Enterobacter
Methylobacterium_Methylorubrum-Enterobacter
Olsenella-Enterobacter
Oscillibacter-Enterobacter
Parabacteroides-Enterobacter
Pelomonas-Enterobacter
Phascolarctobacterium-Enterobacter
Pseudomonas-Enterobacter
Psychrobacter-Enterobacter
Rhodococcus-Enterobacter
Rikenella-Enterobacter
Rikenellaceae_RC9_gut_group-Enterobacter
Rothia-Enterobacter
Rubrobacter-Enterobacter
Ruminococcus_torques_group-Enterobacter
Sellimonas-Enterobacter
Slackia-Enterobacter
Sphaerochaeta-Enterobacter
Sphingomonas-Enterobacter
Subgroup_2-Enterobacter
Sulfuritalea-Enterobacter
Sutterella-Enterobacter
TRA3_20-Enterobacter
Varibaculum-Enterobacter
Variovorax-Enterobacter
Gaiella-Enterococcus
Sphingomonas-Enterococcus
Fusobacterium-Escherichia_Shigella
Pelomonas-Escherichia_Shigella
Rikenellaceae_RC9_gut_group-Escherichia_Shigella
Sphaerochaeta-Escherichia_Shigella
Staphylococcus-Escherichia_Shigella
Subgroup_2-Escherichia_Shigella
Varibaculum-Escherichia_Shigella
Faecalitalea-Eubacterium_coprostanoligenes_group
Fournierella-Eubacterium_coprostanoligenes_group
Gaiella-Eubacterium_coprostanoligenes_group
Gastranaerophilales-Eubacterium_coprostanoligenes_group
Incertae_Sedis-Eubacterium_coprostanoligenes_group
Lactococcus-Eubacterium_coprostanoligenes_group
Mesorhizobium-Eubacterium_coprostanoligenes_group
Methylobacterium_Methylorubrum-Eubacterium_coprostanoligenes_group
Oscillibacter-Eubacterium_coprostanoligenes_group
Parabacteroides-Eubacterium_coprostanoligenes_group
Phascolarctobacterium-Eubacterium_coprostanoligenes_group
Pseudomonas-Eubacterium_coprostanoligenes_group
Psychrobacter-Eubacterium_coprostanoligenes_group
Ralstonia-Eubacterium_coprostanoligenes_group
Reyranella-Eubacterium_coprostanoligenes_group
Rikenella-Eubacterium_coprostanoligenes_group
Rikenellaceae_RC9_gut_group-Eubacterium_coprostanoligenes_group
Rothia-Eubacterium_coprostanoligenes_group
Rubrobacter-Eubacterium_coprostanoligenes_group
Sphaerochaeta-Eubacterium_coprostanoligenes_group
Sphingomonas-Eubacterium_coprostanoligenes_group
Staphylococcus-Eubacterium_coprostanoligenes_group
Subgroup_2-Eubacterium_coprostanoligenes_group
Sulfuritalea-Eubacterium_coprostanoligenes_group
Sutterella-Eubacterium_coprostanoligenes_group
TRA3_20-Eubacterium_coprostanoligenes_group
Varibaculum-Eubacterium_coprostanoligenes_group
Variovorax-Eubacterium_coprostanoligenes_group
GCA_900066575-Faecalitalea
Phascolarctobacterium-Faecalitalea
Slackia-Faecalitalea
TRA3_20-Faecalitalea
GCA_900066575-Flavonifractor
Gastranaerophilales-Flavonifractor
Lachnoclostridium-Flavonifractor
Lactobacillus-Flavonifractor
TRA3_20-Flavonifractor
Gastranaerophilales-Fournierella
Mesorhizobium-Fournierella
Phascolarctobacterium-Fournierella
Ralstonia-Fournierella
Rikenellaceae_RC9_gut_group-Fournierella
Rothia-Fournierella
Ruminococcus_torques_group-Fournierella
Sellimonas-Fournierella
Sulfuritalea-Fournierella
TRA3_20-Fournierella
Slackia-Fusobacterium
TRA3_20-Fusobacterium
Gaiella-GCA_900066575
Gastranaerophilales-GCA_900066575
Incertae_Sedis-GCA_900066575
Lactobacillus-GCA_900066575
Lactococcus-GCA_900066575
Mesorhizobium-GCA_900066575
Methylobacterium_Methylorubrum-GCA_900066575
Pelomonas-GCA_900066575
Phascolarctobacterium-GCA_900066575
Pseudomonas-GCA_900066575
Psychrobacter-GCA_900066575
Ralstonia-GCA_900066575
Reyranella-GCA_900066575
Rhodococcus-GCA_900066575
Rikenella-GCA_900066575
Rothia-GCA_900066575
Rubrobacter-GCA_900066575
Slackia-GCA_900066575
Sphingomonas-GCA_900066575
Staphylococcus-GCA_900066575
Subgroup_2-GCA_900066575
Sulfuritalea-GCA_900066575
TRA3_20-GCA_900066575
Varibaculum-GCA_900066575
Variovorax-GCA_900066575
Gastranaerophilales-Gaiella
Incertae_Sedis-Gaiella
Lactococcus-Gaiella
Mesorhizobium-Gaiella
Methylobacterium_Methylorubrum-Gaiella
Oscillibacter-Gaiella
Pseudomonas-Gaiella
Psychrobacter-Gaiella
Rikenella-Gaiella
Rikenellaceae_RC9_gut_group-Gaiella
Rothia-Gaiella
Sphaerochaeta-Gaiella
Staphylococcus-Gaiella
Sutterella-Gaiella
TRA3_20-Gaiella
Varibaculum-Gaiella
Variovorax-Gaiella
Incertae_Sedis-Gastranaerophilales
Lactococcus-Gastranaerophilales
Mesorhizobium-Gastranaerophilales
Methylobacterium_Methylorubrum-Gastranaerophilales
Olsenella-Gastranaerophilales
Oscillibacter-Gastranaerophilales
Parabacteroides-Gastranaerophilales
Pseudomonas-Gastranaerophilales
Psychrobacter-Gastranaerophilales
Ralstonia-Gastranaerophilales
Reyranella-Gastranaerophilales
Rhodococcus-Gastranaerophilales
Rikenella-Gastranaerophilales
Rikenellaceae_RC9_gut_group-Gastranaerophilales
Rothia-Gastranaerophilales
Rubrobacter-Gastranaerophilales
Sellimonas-Gastranaerophilales
Sphaerochaeta-Gastranaerophilales
Sphingomonas-Gastranaerophilales
Staphylococcus-Gastranaerophilales
Subgroup_2-Gastranaerophilales
Sulfuritalea-Gastranaerophilales
Sutterella-Gastranaerophilales
TRA3_20-Gastranaerophilales
Varibaculum-Gastranaerophilales
Variovorax-Gastranaerophilales
Lachnoclostridium-Incertae_Sedis
Lactobacillus-Incertae_Sedis
Oscillibacter-Incertae_Sedis
Phascolarctobacterium-Incertae_Sedis
Rikenella-Incertae_Sedis
Rikenellaceae_RC9_gut_group-Incertae_Sedis
Rothia-Incertae_Sedis
Slackia-Incertae_Sedis
Sphaerochaeta-Incertae_Sedis
Sulfuritalea-Incertae_Sedis
Sutterella-Incertae_Sedis
TRA3_20-Incertae_Sedis
Reyranella-Lachnoclostridium
Rikenella-Lachnoclostridium
TRA3_20-Lachnoclostridium
Lactococcus-Lactobacillus
Mesorhizobium-Lactobacillus
Reyranella-Lactobacillus
Rikenellaceae_RC9_gut_group-Lactobacillus
Ruminococcus_torques_group-Lactobacillus
Sphingomonas-Lactobacillus
Sulfuritalea-Lactobacillus
TRA3_20-Lactobacillus
Variovorax-Lactobacillus
Mesorhizobium-Lactococcus
Oscillibacter-Lactococcus
Phascolarctobacterium-Lactococcus
Rikenella-Lactococcus
Rikenellaceae_RC9_gut_group-Lactococcus
Rothia-Lactococcus
Ruminococcus_torques_group-Lactococcus
Slackia-Lactococcus
Sphaerochaeta-Lactococcus
Sulfuritalea-Lactococcus
Sutterella-Lactococcus
TRA3_20-Lactococcus
Oscillibacter-Mesorhizobium
Parabacteroides-Mesorhizobium
Phascolarctobacterium-Mesorhizobium
Ralstonia-Mesorhizobium
Rikenella-Mesorhizobium
Rikenellaceae_RC9_gut_group-Mesorhizobium
Sellimonas-Mesorhizobium
Slackia-Mesorhizobium
Sphaerochaeta-Mesorhizobium
Sulfuritalea-Mesorhizobium
Sutterella-Mesorhizobium
Oscillibacter-Methylobacterium_Methylorubrum
Phascolarctobacterium-Methylobacterium_Methylorubrum
Ralstonia-Methylobacterium_Methylorubrum
Rhodococcus-Methylobacterium_Methylorubrum
Rikenella-Methylobacterium_Methylorubrum
Rikenellaceae_RC9_gut_group-Methylobacterium_Methylorubrum
Rothia-Methylobacterium_Methylorubrum
Ruminococcus_torques_group-Methylobacterium_Methylorubrum
Slackia-Methylobacterium_Methylorubrum
Sphaerochaeta-Methylobacterium_Methylorubrum
Staphylococcus-Methylobacterium_Methylorubrum
Sulfuritalea-Methylobacterium_Methylorubrum
Sutterella-Methylobacterium_Methylorubrum
Pelomonas-Olsenella
Psychrobacter-Olsenella
Ralstonia-Olsenella
Rikenellaceae_RC9_gut_group-Olsenella
Rothia-Olsenella
Sphingomonas-Olsenella
Staphylococcus-Olsenella
Sulfuritalea-Olsenella
Sutterella-Olsenella
TRA3_20-Olsenella
Pelomonas-Oscillibacter
Phascolarctobacterium-Oscillibacter
Pseudomonas-Oscillibacter
Psychrobacter-Oscillibacter
Ralstonia-Oscillibacter
Reyranella-Oscillibacter
Rhodococcus-Oscillibacter
Rothia-Oscillibacter
Rubrobacter-Oscillibacter
Slackia-Oscillibacter
Sphaerochaeta-Oscillibacter
Sphingomonas-Oscillibacter
Staphylococcus-Oscillibacter
Subgroup_2-Oscillibacter
Sulfuritalea-Oscillibacter
TRA3_20-Oscillibacter
Varibaculum-Oscillibacter
Variovorax-Oscillibacter
Phascolarctobacterium-Parabacteroides
Ralstonia-Parabacteroides
Reyranella-Parabacteroides
Rothia-Parabacteroides
Sulfuritalea-Parabacteroides
TRA3_20-Parabacteroides
Rikenella-Pelomonas
Rikenellaceae_RC9_gut_group-Pelomonas
Sphaerochaeta-Pelomonas
Sulfuritalea-Pelomonas
Sutterella-Pelomonas
Pseudomonas-Phascolarctobacterium
Psychrobacter-Phascolarctobacterium
Reyranella-Phascolarctobacterium
Rikenella-Phascolarctobacterium
Rikenellaceae_RC9_gut_group-Phascolarctobacterium
Rothia-Phascolarctobacterium
Rubrobacter-Phascolarctobacterium
Slackia-Phascolarctobacterium
Sphaerochaeta-Phascolarctobacterium
Sphingomonas-Phascolarctobacterium
Staphylococcus-Phascolarctobacterium
Subgroup_2-Phascolarctobacterium
Sulfuritalea-Phascolarctobacterium
Sutterella-Phascolarctobacterium
TRA3_20-Phascolarctobacterium
Varibaculum-Phascolarctobacterium
Variovorax-Phascolarctobacterium
Psychrobacter-Pseudomonas
Rhodococcus-Pseudomonas
Rikenella-Pseudomonas
Rikenellaceae_RC9_gut_group-Pseudomonas
Rothia-Pseudomonas
Ruminococcus_torques_group-Pseudomonas
Slackia-Pseudomonas
Sphaerochaeta-Pseudomonas
Sulfuritalea-Pseudomonas
Sutterella-Pseudomonas
TRA3_20-Pseudomonas
Reyranella-Psychrobacter
Rikenellaceae_RC9_gut_group-Psychrobacter
Slackia-Psychrobacter
Sphaerochaeta-Psychrobacter
Sutterella-Psychrobacter
TRA3_20-Psychrobacter
Rikenellaceae_RC9_gut_group-Ralstonia
Sphaerochaeta-Ralstonia
Sutterella-Ralstonia
Rikenellaceae_RC9_gut_group-Reyranella
Rothia-Reyranella
Sphaerochaeta-Reyranella
Sutterella-Reyranella
Rikenella-Rhodococcus
Rikenellaceae_RC9_gut_group-Rhodococcus
Rothia-Rhodococcus
Sphaerochaeta-Rhodococcus
Sutterella-Rhodococcus
Rikenellaceae_RC9_gut_group-Rikenella
Slackia-Rikenella
Sphingomonas-Rikenella
Subgroup_2-Rikenella
Sulfuritalea-Rikenella
TRA3_20-Rikenella
Varibaculum-Rikenella
Variovorax-Rikenella
Rothia-Rikenellaceae_RC9_gut_group
Rubrobacter-Rikenellaceae_RC9_gut_group
Sellimonas-Rikenellaceae_RC9_gut_group
Slackia-Rikenellaceae_RC9_gut_group
Sphaerochaeta-Rikenellaceae_RC9_gut_group
Sphingomonas-Rikenellaceae_RC9_gut_group
Staphylococcus-Rikenellaceae_RC9_gut_group
Subgroup_2-Rikenellaceae_RC9_gut_group
Sulfuritalea-Rikenellaceae_RC9_gut_group
TRA3_20-Rikenellaceae_RC9_gut_group
Varibaculum-Rikenellaceae_RC9_gut_group
Variovorax-Rikenellaceae_RC9_gut_group
Rubrobacter-Rothia
Sellimonas-Rothia
Slackia-Rothia
Sphaerochaeta-Rothia
Subgroup_2-Rothia
Sutterella-Rothia
TRA3_20-Rothia
Varibaculum-Rothia
Variovorax-Rothia
Slackia-Rubrobacter
Sphaerochaeta-Rubrobacter
Sutterella-Rubrobacter
TRA3_20-Rubrobacter
Sellimonas-Ruminococcus_torques_group
Subgroup_2-Ruminococcus_torques_group
TRA3_20-Ruminococcus_torques_group
Varibaculum-Ruminococcus_torques_group
Variovorax-Ruminococcus_torques_group
Sulfuritalea-Sellimonas
TRA3_20-Sellimonas
Sphaerochaeta-Slackia
Sphingomonas-Slackia
Staphylococcus-Slackia
Subgroup_2-Slackia
Sulfuritalea-Slackia
Sutterella-Slackia
TRA3_20-Slackia
Varibaculum-Slackia
Variovorax-Slackia
Sphingomonas-Sphaerochaeta
Staphylococcus-Sphaerochaeta
Subgroup_2-Sphaerochaeta
Sulfuritalea-Sphaerochaeta
TRA3_20-Sphaerochaeta
Varibaculum-Sphaerochaeta
Variovorax-Sphaerochaeta
Sutterella-Sphingomonas
Subgroup_2-Staphylococcus
Sutterella-Staphylococcus
Varibaculum-Staphylococcus
Sutterella-Subgroup_2
Sutterella-Sulfuritalea
TRA3_20-Sulfuritalea
Variovorax-Sulfuritalea
TRA3_20-Sutterella
Varibaculum-Sutterella
Variovorax-Sutterella
Varibaculum-TRA3_20
